# Supplementary material for: Cellular and clinical impact of protein phosphatase enzyme epigenetic silencing in multiple cancer tissues
Source: Hum Genomics. 2024 Mar 12;18:24. doi: 10.1186/s40246-024-00592-x (PMC10935810; doi:10.1186/s40246-024-00592-x)
Supplement: Supplementary file 1 — Supplementary Material 1: Supplementary figures 1–9 [file 40246_2024_592_MOESM1_ESM.xlsx]

## Sheet: Datasets
Supplementary datasets provided in this file:
Supplementary data S1: List of PPEIP genes used in study promoter DNA methylation analysis (n = 523)
Supplementary data S2: All cancer samples, corresponding Ids and primary sites analysed in this study
Supplementary data S3: All control and healthy samples, corresponding Ids, primary sites and data source used in this study
Supplementary data S4: Epimutation counts per cancer individual
Supplementary data S5. TCGA ID and epimutation count found in the healthy test cohort
Supplementary data S6. Number of cancer samples identified with epimutations in PPEIP gene promoters and those considered recurrent and rare
Supplementary data S7: Individual beta values for patients with recurrent and rare hypermethylation events in PPEIP genes from Figure 2D
Supplementary data S8: Average promoter DNA methylation values for PTP and DUSP genes
Supplementary data S9: Average promoter DNA methylation beta values of all samples and controls in all PPEIP genes analyzed

## Sheet: S1
Supplementary data S1: PPEIP genes used in study promoter DNA methylation analysis (n = 523)
RefGene Name
SSU72
PANK4
MTOR
ALPL
RCAN3
SLC9A1
PPP1R8
RPA2
EYA3
PHACTR4
PTPRU
SPOCD1
PTP4A2
LCK
INPP5B
PTPRF
TCTEX1D4
MAST2
JAK1
DNAJC6
RPAP2
CDC14A
CTTNBP2NL
PPM1J
PTPN22
ATP1A1
ACP6
ANP32E
ENSA
SMG5
FCRL3
FCRL2
DUSP23
FCRL6
ATP1A2
DUSP12
DUSP27
TIPRL
KIFAP3
IER5
SMG7
PTPRC
PTPN7
PPP1R12B
PPFIA4
ATP2B4
PPP1R15B
IKBKE
PFKFB2
NEK2
PPP2R5A
PTPN14
GPATCH2
TGFB2
DUSP10
CNST
ACP1
SH3YL1
ROCK2
LPIN1
FKBP1B
PPM1G
PPP1CB
STRN
EIF2AK2
PPM1B
CALM2
PPP3R1
PLEK
MPHOSPH10
DUSP11
REG1A
EIF2AK3
DUSP2
INPP4A
PTPN4
PTPN18
MGAT5
ZEB2
CSRNP3
G6PC2
PHOSPHO2
PPP1R1C
DUSP19
INPP1
STAT1
SLC39A10
ANKRD44
PIKFYVE
CTDSP1
PTPRN
SGPP2
ALPP
ALPI
INPP5D
SAG
ILKAP
DUSP28
PPP1R7
MTMR14
PPARG
ANKRD28
FBXL2
CTDSPL
CTNNB1
SACM1L
PTPN23
CDC25A
PFKFB4
GNAI2
DUSP7
PPM1M
WDR82
PTPRG
PPP4R2
DZIP3
GSK3B
NUDT16
ACPP
PPP2R3A
NCK1
PPM1L
SLITRK3
SLC7A14
IL1RAP
PPP1R2
DLG1
HTT
PPP2R2C
ANAPC4
GRXCR1
PPEF2
BMP2K
ENOPH1
PTPN13
PPM1K
PPP3CA
PPA2
NPNT
MYOZ2
INPP4B
SLC6A3
TRIO
MTMR12
GHR
ITGA1
ITGA2
PIK3R1
HMGCR
AP3B1
SPZ1
ZCCHC9
MEF2C
FER
PDLIM4
KIF3A
PPP2CA
CDC25C
SH3RF2
PPP2R2B
PPARGC1B
CSF1R
PDGFRB
UBLCP1
DUSP1
BOD1
FLT4
DUSP22
PPP1R3G
PHACTR1
GPLD1
PPP1R11
PPP1R10
TNF
PPP1R2P1
MAPK14
PPP2R5D
HSP90AB1
CDC5L
RCAN2
PTP4A1
RNGTT
SNX3
FIG4
ROS1
PTPRK
EYA4
MAP3K5
PHACTR2
EPM2A
PPP1R14C
SYNJ2
ELFN1
CYCS
EEPD1
IGFBP3
CDC14C
EGFR
PSPH
STYXL1
PTPN12
MAGI2
PPP1R9A
LMTK2
PVRIG
PPP1R3A
MET
PTPRZ1
CHCHD3
BPGM
PTN
PTPRN2
MFHAS1
PPP1R3B
MTMR9
MTMR7
SH2D4A
NUDT18
PPP3CC
PPP2R2A
EPHX2
DUSP4
PPP2CB
DUSP26
EIF4EBP1
BAG4
ANK1
IKBKB
IMPAD1
EYA1
IMPA1
CA3
PDP1
ADCY8
PTK2
PTP4A3
PPP1R16A
JAK2
PTPRD
APTX
VCP
FAM122A
SEMA4D
SYK
PTPDC1
FBP2
FBP1
CDC14B
STX17
PPP3R2
GRIN3A
PTPN3
FKBP15
DAB2IP
PPP6C
SET
DOLPP1
DDX31
TSC1
INPP5E
PHPT1
TRAF2
PFKFB3
NUDT5
MASTL
PARD3
PPP3CB
MYOZ1
CAMK2G
DUPD1
DUSP13
MINPP1
PTEN
PPP1R3C
DUSP5
SHOC2
INPP5F
LHPP
PTPRE
PPP2R2D
INPP5A
DUSP8
KCNQ1
PPFIBP2
SBF2
PTPN5
CRY2
ACP2
PTPMT1
PTPRJ
SMTNL1
B3GAT3
PPP1R14B
BAD
PPP2R5B
SSH3
PPP1CA
PTPRCAP
PPFIA1
INPPL1
PPME1
DLG2
SYTL2
CTSC
MTMR2
PPP2R1B
DRD2
UBASH3B
TMEM225
WNK1
PTPN6
CLEC12B
DUSP16
CDKN1B
PTPRO
CASC1
PPFIBP1
CSRNP2
NCKAP1L
PPP1R1A
ANKRD52
STAT6
CTDSP2
PPM1H
TBK1
IFNG
FRS2
PTPRB
PTPRR
PPP1R12A
PTPRQ
PPFIA2
DUSP6
HSP90B1
NUAK1
CRY1
SSH1
ANAPC7
PPTC7
PPP1CC
PTPN11
TESC
PXN
ANAPC5
TMEM132D
RIMBP2
PGAM5
ANKLE2
TPTE2
MTMR6
FOXO1
AKAP11
RBM26
SLITRK1
SLITRK6
SLITRK5
FARP1
IRS2
TOX4
PPP1R3E
MYH6
MDP1
RIPK3
STRN3
PPP2R3C
STYX
CDKN3
LGALS3
PPM1A
PPP2R5E
SGPP1
AKAP5
ZFYVE1
PTPN21
CALM1
PPP4R4
PPP2R5C
TRAF3
PPP1R13B
AKT1
SPRED1
PPP1R14D
CTDSPL2
ARPP19
SMAD3
CSK
PTPN9
PSTPIP1
NTRK3
IQGAP1
SLC9A3R2
TSC2
PGP
PKMYT1
CARHSP1
CPPED1
CHP2
MVP
PPP4C
MAPK3
CD2BP2
NKD1
CDH5
PDP2
PDPR
PHLPP2
TERF2IP
INPP5K
WDR81
DLG4
TP53
MYH8
MYH3
MPRIP
SSH2
MYO1D
DUSP14
PPP1R1B
ERBB2
JUP
KAT2A
STAT3
G6PC
DUSP3
G6PC3
MAPT
CDC27
CDK5RAP3
SKAP1
PHOSPHO1
PPP1R9B
MTMR4
PPM1E
PPM1D
CD300A
SLC9A3R1
NT5C
GRB2
SPHK1
LPIN2
PTPRM
PPP4R1
IMPA2
PTPN2
CEP192
ROCK1
CDH2
PSTPIP2
HDHD2
SMAD2
PHLPP1
BCL2
CTDP1
SH3GL1
PTPRS
GTF2F1
MAP2K7
ACP5
JAK3
PIK3R2
ELL
CD22
PPP1R14A
TIMM50
CEACAM1
CADM4
KCNN4
PPP1R13L
DMPK
PPP5C
CCDC8
CALM3
STRN4
LMTK3
PPP1R15A
PPFIA3
TSKS
PNKP
SIGLEC11
VRK3
LRRC4B
CD33
SIGLEC10
PPP2R1A
LILRB2
LILRB1
PPP1R12C
PTPRH
FKBP1A
SIRPA
PTPRA
CDC25B
BMP2
NANP
DUSP15
TRPC4AP
PPP1R16B
LPIN3
PTPRT
PCIF1
EYA2
STAU1
PTPN1
NFATC2
PPP4R1L
PHACTR3
PPP1R3D
TPTE
SOD1
SYNJ1
RCAN1
RRP1B
MAPK1
PPM1F
CABIN1
MTMR3
DUSP18
INPP5J
SFI1
ELFN2
PDXP
PPARA
SBF1

## Sheet: S2
Supplementary data S2: All cancer samples, corresponding Ids and primary sites analysed in this study
TCGA ID	Primary site		Cancer Cell Line ID	Primary site		Organoids ID	Primary site
TCGA-A6-5656-01A	Large Intestine		C2BBe1	Large Intestine		PDM-44	Large Intestine
TCGA-A6-6780-01A	Large Intestine		DIFI	Large Intestine		PDM-46	Large Intestine
TCGA-CI-6621-01A	Large Intestine		GP5d	Large Intestine		PDM-2	Large Intestine
TCGA-CK-5913-01A	Large Intestine		HCC-56	Large Intestine		PDM-4	Large Intestine
TCGA-CM-6674-01A	Large Intestine		HCC2998	Large Intestine		PDM-5	Large Intestine
TCGA-CA-5797-01A	Large Intestine		HCT-116	Large Intestine		PDM-7	Large Intestine
TCGA-CK-4948-01B	Large Intestine		HCT-15	Large Intestine		PDM-8	Large Intestine
TCGA-A6-5666-01A	Large Intestine		HT-115	Large Intestine		PDM-9	Large Intestine
TCGA-CM-6172-01A	Large Intestine		HT-29	Large Intestine		PDM-43	Large Intestine
TCGA-CM-6162-01A	Large Intestine		HT55	Large Intestine		PDM-47	Large Intestine
TCGA-F5-6702-01A	Large Intestine		KM12	Large Intestine		PDM-6	Large Intestine
TCGA-A6-3809-01B	Large Intestine		CaR-1	Large Intestine		PDM-120	Esophagus
TCGA-NH-A6GC-01A	Large Intestine		LoVo	Large Intestine		PDM-66	Esophagus
TCGA-CM-6164-01A	Large Intestine		LS-123	Large Intestine		PDM-67	Esophagus
TCGA-G5-6641-01A	Large Intestine		LS-180	Large Intestine		PDM-71	Esophagus
TCGA-CM-5864-01A	Large Intestine		LS-513	Large Intestine		PDM-3	Lung
TCGA-A6-3809-01A	Large Intestine		LS-1034	Large Intestine		PDM-36	Pancreas
TCGA-4T-AA8H-01A	Large Intestine		LS-411N	Large Intestine		PDM-37	Pancreas
TCGA-CM-6170-01A	Large Intestine		MDST8	Large Intestine		PDM-38	Pancreas
TCGA-CM-5868-01A	Large Intestine		NCI-H508	Large Intestine		PDM-39	Pancreas
TCGA-A6-3810-01A	Large Intestine		NCI-H630	Large Intestine		PDM-40	Pancreas
TCGA-AY-A8YK-01A	Large Intestine		NCI-H716	Large Intestine		PDM-41	Pancreas
TCGA-A6-2684-01A	Large Intestine		CCK-81	Large Intestine		PDM-90	Pancreas
TCGA-A6-2684-01C	Large Intestine		NCI-H747	Large Intestine		PDM-135	Stomach
TCGA-A6-3810-01B	Large Intestine		RCM-1	Large Intestine		PDM-146	Stomach
TCGA-F5-6571-01A	Large Intestine		RKO	Large Intestine
TCGA-CI-6623-01B	Large Intestine		SKCO-1	Large Intestine
TCGA-A6-5659-01B	Large Intestine		SNU-1040	Large Intestine
TCGA-A6-6650-01B	Large Intestine		SNU-175	Large Intestine
TCGA-QG-A5YV-01A	Large Intestine		SNU-283	Large Intestine
TCGA-A6-6650-01A	Large Intestine		SNU-407	Large Intestine
TCGA-A6-5659-01A	Large Intestine		SNU-61	Large Intestine
TCGA-A6-5665-01A	Large Intestine		SNU-81	Large Intestine
TCGA-NH-A50T-01A	Large Intestine		CL-11	Large Intestine
TCGA-DM-A1HB-01A	Large Intestine		SNU-C1	Large Intestine
TCGA-A6-5656-01B	Large Intestine		SNU-C2B	Large Intestine
TCGA-A6-6780-01B	Large Intestine		SNU-C5	Large Intestine
TCGA-A6-6781-01A	Large Intestine		SW48	Large Intestine
TCGA-A6-6781-01B	Large Intestine		SW1116	Large Intestine
TCGA-CM-6169-01A	Large Intestine		SW1417	Large Intestine
TCGA-CL-5917-01A	Large Intestine		SW1463	Large Intestine
TCGA-DC-6156-01A	Large Intestine		SW837	Large Intestine
TCGA-DC-5337-01A	Large Intestine		SW948	Large Intestine
TCGA-EF-5831-01A	Large Intestine		T84	Large Intestine
TCGA-CA-5255-01A	Large Intestine		CL-40	Large Intestine
TCGA-WS-AB45-01A	Large Intestine		COLO-205	Large Intestine
TCGA-CA-6716-01A	Large Intestine		COLO-320-HSR	Large Intestine
TCGA-F4-6703-01A	Large Intestine		COLO-678	Large Intestine
TCGA-CM-6675-01A	Large Intestine		CW-2	Large Intestine
TCGA-AD-6548-01A	Large Intestine		COLO-680N	Esophagus
TCGA-CK-6751-01A	Large Intestine		KYSE-180	Esophagus
TCGA-CM-6680-01A	Large Intestine		KYSE-220	Esophagus
TCGA-F5-6811-01A	Large Intestine		KYSE-270	Esophagus
TCGA-CI-6622-01A	Large Intestine		KYSE-410	Esophagus
TCGA-CA-5254-01A	Large Intestine		KYSE-450	Esophagus
TCGA-A6-6654-01A	Large Intestine		KYSE-50	Esophagus
TCGA-QL-A97D-01A	Large Intestine		KYSE-510	Esophagus
TCGA-F4-6704-01A	Large Intestine		KYSE-520	Esophagus
TCGA-CM-6677-01A	Large Intestine		KYSE-70	Esophagus
TCGA-G4-6628-01A	Large Intestine		OACM5-1	Esophagus
TCGA-AA-3511-01A	Large Intestine		EC-GI-10	Esophagus
TCGA-AA-3496-01A	Large Intestine		OACp4C	Esophagus
TCGA-F4-6805-01A	Large Intestine		OE19	Esophagus
TCGA-CA-6719-01A	Large Intestine		OE21	Esophagus
TCGA-F4-6806-01A	Large Intestine		OE33	Esophagus
TCGA-CK-6746-01A	Large Intestine		SK-GT-4	Esophagus
TCGA-NH-A8F7-01A	Large Intestine		T-T	Esophagus
TCGA-CK-6748-01A	Large Intestine		TE-1	Esophagus
TCGA-A6-5664-01A	Large Intestine		TE-10	Esophagus
TCGA-CM-6679-01A	Large Intestine		TE-11	Esophagus
TCGA-DC-6681-01A	Large Intestine		TE-12	Esophagus
TCGA-AH-6644-01A	Large Intestine		ESO26	Esophagus
TCGA-DC-6683-01A	Large Intestine		TE-15	Esophagus
TCGA-DC-6155-01A	Large Intestine		TE-4	Esophagus
TCGA-F4-6807-01A	Large Intestine		TE-5	Esophagus
TCGA-F5-6812-01A	Large Intestine		TE-6	Esophagus
TCGA-5M-AATE-01A	Large Intestine		TE-8	Esophagus
TCGA-AH-6549-01A	Large Intestine		TE-9	Esophagus
TCGA-AF-6672-01A	Large Intestine		ESO51	Esophagus
TCGA-EF-5830-01A	Large Intestine		FLO-1	Esophagus
TCGA-CA-6717-01A	Large Intestine		HCE-4	Esophagus
TCGA-A6-6782-01A	Large Intestine		KYAE-1	Esophagus
TCGA-A6-6651-01A	Large Intestine		KYSE-140	Esophagus
TCGA-CK-6747-01A	Large Intestine		KYSE-150	Esophagus
TCGA-G4-6309-01A	Large Intestine		201T	Lung
TCGA-DC-6682-01A	Large Intestine		H3255	Lung
TCGA-NH-A8F7-06A	Large Intestine		HCC-44	Lung
TCGA-DT-5265-01A	Large Intestine		HCC-78	Lung
TCGA-AY-A69D-01A	Large Intestine		HCC-827	Lung
TCGA-AY-A71X-01A	Large Intestine		LC-2-ad	Lung
TCGA-CM-5863-01A	Large Intestine		LXF-289	Lung
TCGA-CM-6676-01A	Large Intestine		NCI-H1355	Lung
TCGA-CA-6715-01A	Large Intestine		NCI-H1395	Lung
TCGA-3L-AA1B-01A	Large Intestine		NCI-H1435	Lung
TCGA-F4-6808-01A	Large Intestine		NCI-H1437	Lung
TCGA-L5-A43C-01A	Esophagus		A549	Lung
TCGA-IG-A3YA-01A	Esophagus		NCI-H1563	Lung
TCGA-R6-A8WC-01A	Esophagus		NCI-H1568	Lung
TCGA-LN-A49P-01A	Esophagus		NCI-H1573	Lung
TCGA-LN-A49K-01A	Esophagus		NCI-H1623	Lung
TCGA-LN-A49V-01A	Esophagus		NCI-H1648	Lung
TCGA-LN-A49S-01A	Esophagus		NCI-H1650	Lung
TCGA-L5-A43J-01A	Esophagus		NCI-H1651	Lung
TCGA-LN-A49R-01A	Esophagus		NCI-H1666	Lung
TCGA-L5-A43M-01A	Esophagus		NCI-H1693	Lung
TCGA-LN-A49L-01A	Esophagus		NCI-H1734	Lung
TCGA-IG-A3Y9-01A	Esophagus		ABC-1	Lung
TCGA-L5-A43E-01A	Esophagus		NCI-H1755	Lung
TCGA-IG-A3I8-01A	Esophagus		NCI-H1781	Lung
TCGA-LN-A49N-01A	Esophagus		NCI-H1792	Lung
TCGA-LN-A7HV-01A	Esophagus		NCI-H1793	Lung
TCGA-V5-A7RE-01A	Esophagus		NCI-H1838	Lung
TCGA-L5-A88Y-01A	Esophagus		NCI-H1944	Lung
TCGA-L5-A88T-01A	Esophagus		NCI-H1975	Lung
TCGA-L5-A88V-01A	Esophagus		NCI-H1993	Lung
TCGA-LN-A7HZ-01A	Esophagus		NCI-H2009	Lung
TCGA-LN-A7HW-01A	Esophagus		NCI-H2023	Lung
TCGA-VR-A8EU-01A	Esophagus		Calu-3	Lung
TCGA-L5-A891-01A	Esophagus		NCI-H2030	Lung
TCGA-VR-A8EZ-01A	Esophagus		NCI-H2085	Lung
TCGA-VR-A8EY-01A	Esophagus		NCI-H2087	Lung
TCGA-XP-A8T8-01A	Esophagus		NCI-H2122	Lung
TCGA-IG-A8O2-01A	Esophagus		NCI-H2228	Lung
TCGA-XP-A8T6-01A	Esophagus		NCI-H2291	Lung
TCGA-V5-A7RB-01A	Esophagus		NCI-H23	Lung
TCGA-Z6-A8JD-01A	Esophagus		NCI-H2342	Lung
TCGA-L5-A43H-01A	Esophagus		NCI-H2347	Lung
TCGA-VR-A8EW-01A	Esophagus		NCI-H2405	Lung
TCGA-LN-A7HY-01A	Esophagus		Calu-6	Lung
TCGA-VR-A8EQ-01A	Esophagus		NCI-H3122	Lung
TCGA-L5-A88W-01A	Esophagus		NCI-H322M	Lung
TCGA-VR-A8EX-01A	Esophagus		NCI-H358	Lung
TCGA-L5-A8NU-01A	Esophagus		NCI-H441	Lung
TCGA-LN-A8HZ-01A	Esophagus		NCI-H522	Lung
TCGA-LN-A7HX-01A	Esophagus		NCI-H650	Lung
TCGA-RE-A7BO-01A	Esophagus		NCI-H838	Lung
TCGA-IG-A3YC-01A	Esophagus		PC-14	Lung
TCGA-IG-A6QS-01A	Esophagus		RERF-LC-KJ	Lung
TCGA-R6-A6L6-01B	Esophagus		RERF-LC-MS	Lung
TCGA-R6-A6XG-01B	Esophagus		COR-L105	Lung
TCGA-IC-A6RF-01A	Esophagus		SK-LU-1	Lung
TCGA-JY-A6FD-01A	Esophagus		SW1573	Lung
TCGA-JY-A6FE-01A	Esophagus		EKVX	Lung
TCGA-IC-A6RE-01A	Esophagus		EMC-BAC-1	Lung
TCGA-R6-A6Y2-01B	Esophagus		EMC-BAC-2	Lung
TCGA-JY-A6FB-01A	Esophagus		AsPC-1	Pancreas
TCGA-IG-A3QL-01A	Esophagus		HuP-T3	Pancreas
TCGA-JY-A6FG-01A	Esophagus		HuP-T4	Pancreas
TCGA-L7-A6VZ-01A	Esophagus		KP-1N	Pancreas
TCGA-L5-A88S-01A	Esophagus		KP-3	Pancreas
TCGA-L5-A8NM-01A	Esophagus		KP-4	Pancreas
TCGA-2H-A9GF-01A	Esophagus		MIA-PaCa-2	Pancreas
TCGA-VR-AA4G-01A	Esophagus		MZ1-PC	Pancreas
TCGA-L5-A8NG-01A	Esophagus		PA-TU-8902	Pancreas
TCGA-JY-A939-01A	Esophagus		PA-TU-8988T	Pancreas
TCGA-L5-A8NV-01A	Esophagus		PANC-02-03	Pancreas
TCGA-L5-A8NF-01A	Esophagus		BxPC-3	Pancreas
TCGA-LN-A49O-01A	Esophagus		PANC-03-27	Pancreas
TCGA-R6-A8W5-01B	Esophagus		PANC-04-03	Pancreas
TCGA-2H-A9GJ-01A	Esophagus		PANC-08-13	Pancreas
TCGA-L5-A8NN-01A	Esophagus		PANC-10-05	Pancreas
TCGA-IG-A7DP-01A	Esophagus		PL18	Pancreas
TCGA-JY-A6FH-01A	Esophagus		PL4	Pancreas
TCGA-JY-A6F8-01A	Esophagus		PSN1	Pancreas
TCGA-L5-A88Z-01A	Esophagus		QGP-1	Pancreas
TCGA-2H-A9GQ-01A	Esophagus		SU8686	Pancreas
TCGA-VR-AA4D-01A	Esophagus		SUIT-2	Pancreas
TCGA-R6-A6XQ-01B	Esophagus		CAPAN-1	Pancreas
TCGA-IG-A3YB-01A	Esophagus		SW1990	Pancreas
TCGA-KH-A6WC-01A	Esophagus		YAPC	Pancreas
TCGA-XP-A8T7-01A	Esophagus		Capan-2	Pancreas
TCGA-R6-A6Y0-01B	Esophagus		CFPAC-1	Pancreas
TCGA-VR-A8ER-01A	Esophagus		DAN-G	Pancreas
TCGA-LN-A8I1-01A	Esophagus		HPAC	Pancreas
TCGA-JY-A6FA-01A	Esophagus		HPAF-II	Pancreas
TCGA-LN-A8I0-01A	Esophagus		Hs766T	Pancreas
TCGA-L5-A8NQ-01A	Esophagus		23132-87	Stomach
TCGA-L5-A893-01A	Esophagus		HSC-39	Stomach
TCGA-L5-A43I-01A	Esophagus		IM-95	Stomach
TCGA-VR-A8EO-01A	Esophagus		KATOIII	Stomach
TCGA-L5-A8NJ-01A	Esophagus		MKN1	Stomach
TCGA-L5-A8NS-01A	Esophagus		MKN28	Stomach
TCGA-2H-A9GN-01A	Esophagus		MKN45	Stomach
TCGA-L5-A8NL-01A	Esophagus		MKN7	Stomach
TCGA-L5-A8NE-01A	Esophagus		NCI-N87	Stomach
TCGA-VR-A8Q7-01A	Esophagus		NCI-SNU-1	Stomach
TCGA-Q9-A6FU-01A	Esophagus		NCI-SNU-16	Stomach
TCGA-86-8672-01A	Lung		AGS	Stomach
TCGA-55-A48Y-01A	Lung		NCI-SNU-5	Stomach
TCGA-62-A46P-01A	Lung		NUGC-3	Stomach
TCGA-62-A46S-01A	Lung		NUGC-4	Stomach
TCGA-L4-A4E6-01A	Lung		OCUM-1	Stomach
TCGA-91-A4BD-01A	Lung		RERF-GC-1B	Stomach
TCGA-38-A44F-01A	Lung		RF-48	Stomach
TCGA-62-A470-01A	Lung		SCH	Stomach
TCGA-62-A471-01A	Lung		SK-GT-2	Stomach
TCGA-55-A490-01A	Lung		TGBC11TKB	Stomach
TCGA-62-A472-01A	Lung		ECC10	Stomach
TCGA-86-8585-01A	Lung		ECC12	Stomach
TCGA-86-8673-01A	Lung		FU97	Stomach
TCGA-NJ-A4YP-01A	Lung		GCIY	Stomach
TCGA-MP-A4TE-01A	Lung		GT3TKB	Stomach
TCGA-NJ-A55R-01A	Lung		HGC-27	Stomach
TCGA-MP-A4TD-01A	Lung		Hs746T	Stomach
TCGA-44-A47F-01A	Lung
TCGA-91-A4BC-01A	Lung
TCGA-55-8507-01A	Lung
TCGA-55-8614-01A	Lung
TCGA-55-8615-01A	Lung
TCGA-55-8505-01A	Lung
TCGA-86-8674-01A	Lung
TCGA-55-8512-01A	Lung
TCGA-NJ-A4YG-01A	Lung
TCGA-86-8669-01A	Lung
TCGA-97-A4M5-01A	Lung
TCGA-MP-A4SY-01A	Lung
TCGA-97-A4LX-01A	Lung
TCGA-53-A4EZ-01A	Lung
TCGA-44-A4SS-01A	Lung
TCGA-55-7284-01B	Lung
TCGA-97-8176-01A	Lung
TCGA-MN-A4N5-01A	Lung
TCGA-93-A4JO-01A	Lung
TCGA-86-A4JF-01A	Lung
TCGA-93-A4JN-01A	Lung
TCGA-97-A4M2-01A	Lung
TCGA-93-A4JQ-01A	Lung
TCGA-MP-A4TC-01A	Lung
TCGA-MP-A4T2-01A	Lung
TCGA-55-8620-01A	Lung
TCGA-MN-A4N4-01A	Lung
TCGA-MP-A4TI-01A	Lung
TCGA-97-A4M7-01A	Lung
TCGA-MP-A4SW-01A	Lung
TCGA-95-8039-01A	Lung
TCGA-50-5933-01A	Lung
TCGA-97-8174-01A	Lung
TCGA-55-8301-01A	Lung
TCGA-91-6828-01A	Lung
TCGA-86-A4D0-01A	Lung
TCGA-69-8255-01A	Lung
TCGA-86-8279-01A	Lung
TCGA-69-8254-01A	Lung
TCGA-86-8281-01A	Lung
TCGA-69-8453-01A	Lung
TCGA-97-8179-01A	Lung
TCGA-86-8358-01A	Lung
TCGA-50-8460-01A	Lung
TCGA-55-8302-01A	Lung
TCGA-44-2668-01A	Lung
TCGA-55-A4DG-01A	Lung
TCGA-44-2666-01A	Lung
TCGA-44-2656-01A	Lung
TCGA-95-8494-01A	Lung
TCGA-44-2656-01B	Lung
TCGA-55-8091-01A	Lung
TCGA-99-8032-01A	Lung
TCGA-55-8094-01A	Lung
TCGA-86-8076-01A	Lung
TCGA-55-8206-01A	Lung
TCGA-86-8073-01A	Lung
TCGA-44-A47B-01A	Lung
TCGA-86-8054-01A	Lung
TCGA-86-8055-01A	Lung
TCGA-55-8089-01A	Lung
TCGA-55-8085-01A	Lung
TCGA-55-8090-01A	Lung
TCGA-86-7955-01A	Lung
TCGA-50-8459-01A	Lung
TCGA-86-8359-01A	Lung
TCGA-62-8398-01A	Lung
TCGA-62-8399-01A	Lung
TCGA-55-A4DF-01A	Lung
TCGA-44-2666-01B	Lung
TCGA-44-2668-01B	Lung
TCGA-44-6146-01A	Lung
TCGA-44-6146-01B	Lung
TCGA-95-7947-01A	Lung
TCGA-44-8119-01A	Lung
TCGA-55-8207-01A	Lung
TCGA-55-8092-01A	Lung
TCGA-IB-A6UF-01A	Pancreas
TCGA-FB-AAPZ-01A	Pancreas
TCGA-IB-7645-01A	Pancreas
TCGA-FB-AAQ0-01A	Pancreas
TCGA-FB-AAPQ-01A	Pancreas
TCGA-2J-AABP-01A	Pancreas
TCGA-Q3-A5QY-01A	Pancreas
TCGA-XD-AAUH-01A	Pancreas
TCGA-IB-A6UG-01A	Pancreas
TCGA-XD-AAUG-01A	Pancreas
TCGA-2J-AABA-01A	Pancreas
TCGA-US-A776-01A	Pancreas
TCGA-IB-A5SS-01A	Pancreas
TCGA-3A-A9IZ-01A	Pancreas
TCGA-US-A77G-01A	Pancreas
TCGA-PZ-A5RE-01A	Pancreas
TCGA-2J-AABU-01A	Pancreas
TCGA-3E-AAAY-01A	Pancreas
TCGA-IB-8127-01A	Pancreas
TCGA-HZ-8315-01A	Pancreas
TCGA-HZ-8636-01A	Pancreas
TCGA-HZ-8317-01A	Pancreas
TCGA-IB-A5ST-01A	Pancreas
TCGA-H6-8124-01A	Pancreas
TCGA-XN-A8T5-01A	Pancreas
TCGA-LB-A8F3-01A	Pancreas
TCGA-2L-AAQE-01A	Pancreas
TCGA-3A-A9IO-01A	Pancreas
TCGA-HZ-A77Q-01A	Pancreas
TCGA-XN-A8T3-01A	Pancreas
TCGA-YY-A8LH-01A	Pancreas
TCGA-YB-A89D-01A	Pancreas
TCGA-IB-A5SQ-01A	Pancreas
TCGA-IB-AAUV-01A	Pancreas
TCGA-HV-A5A6-01A	Pancreas
TCGA-L1-A7W4-01A	Pancreas
TCGA-3A-A9IR-01A	Pancreas
TCGA-M8-A5N4-01A	Pancreas
TCGA-IB-A7LX-01A	Pancreas
TCGA-2L-AAQM-01A	Pancreas
TCGA-3A-A9I5-01A	Pancreas
TCGA-IB-AAUW-01A	Pancreas
TCGA-FB-A7DR-01A	Pancreas
TCGA-HZ-A49G-01A	Pancreas
TCGA-3A-A9I7-01A	Pancreas
TCGA-HV-A5A5-01A	Pancreas
TCGA-IB-AAUO-01A	Pancreas
TCGA-3A-A9I9-01A	Pancreas
TCGA-FB-A4P6-01A	Pancreas
TCGA-FB-A4P5-01A	Pancreas
TCGA-3A-A9IS-01A	Pancreas
TCGA-FB-AAPS-01A	Pancreas
TCGA-2L-AAQI-01A	Pancreas
TCGA-H8-A6C1-01A	Pancreas
TCGA-IB-AAUR-01A	Pancreas
TCGA-3A-A9IB-01A	Pancreas
TCGA-RL-AAAS-01A	Pancreas
TCGA-2L-AAQJ-01A	Pancreas
TCGA-HZ-A49H-01A	Pancreas
TCGA-HV-A5A3-01A	Pancreas
TCGA-3A-A9IC-01A	Pancreas
TCGA-3A-A9IH-01A	Pancreas
TCGA-RB-AA9M-01A	Pancreas
TCGA-XD-AAUL-01A	Pancreas
TCGA-US-A779-01A	Pancreas
TCGA-3A-A9IJ-01A	Pancreas
TCGA-3A-A9IN-01A	Pancreas
TCGA-3A-A9IU-01A	Pancreas
TCGA-LB-A9Q5-01A	Pancreas
TCGA-F2-A44H-01A	Pancreas
TCGA-IB-AAUT-01A	Pancreas
TCGA-2J-AAB4-01A	Pancreas
TCGA-3A-A9IX-01A	Pancreas
TCGA-3A-A9IV-01A	Pancreas
TCGA-IB-AAUP-01A	Pancreas
TCGA-HV-A7OL-01A	Pancreas
TCGA-S4-A8RM-01A	Pancreas
TCGA-FB-AAQ3-01A	Pancreas
TCGA-HZ-A9TJ-06A	Pancreas
TCGA-IB-AAUQ-01A	Pancreas
TCGA-Q3-AA2A-01A	Pancreas
TCGA-2J-AAB1-01A	Pancreas
TCGA-FB-AAPU-01A	Pancreas
TCGA-2J-AABR-01A	Pancreas
TCGA-HV-AA8V-01A	Pancreas
TCGA-2J-AAB9-01A	Pancreas
TCGA-HZ-A9TJ-01A	Pancreas
TCGA-XD-AAUI-01A	Pancreas
TCGA-2J-AABH-01A	Pancreas
TCGA-2J-AABI-01A	Pancreas
TCGA-2J-AABO-01A	Pancreas
TCGA-FB-AAQ1-01A	Pancreas
TCGA-HZ-8001-01A	Pancreas
TCGA-IB-7891-01A	Pancreas
TCGA-IB-7893-01A	Pancreas
TCGA-IB-7897-01A	Pancreas
TCGA-HZ-8002-01A	Pancreas
TCGA-IN-A6RJ-01A	Stomach
TCGA-BR-8589-01A	Stomach
TCGA-D7-6818-01A	Stomach
TCGA-BR-8384-01A	Stomach
TCGA-BR-8483-01A	Stomach
TCGA-BR-8484-01A	Stomach
TCGA-BR-7958-01A	Stomach
TCGA-BR-A44U-01A	Stomach
TCGA-F1-A448-01A	Stomach
TCGA-FP-8211-01A	Stomach
TCGA-D7-8570-01A	Stomach
TCGA-FP-8631-01A	Stomach
TCGA-IN-A6RP-01A	Stomach
TCGA-D7-8572-01A	Stomach
TCGA-BR-8381-01A	Stomach
TCGA-BR-8289-01A	Stomach
TCGA-RD-A7BS-01A	Stomach
TCGA-BR-8360-01A	Stomach
TCGA-D7-8573-01A	Stomach
TCGA-BR-8372-01A	Stomach
TCGA-BR-8362-01A	Stomach
TCGA-BR-8370-01A	Stomach
TCGA-VQ-A8DU-01A	Stomach
TCGA-R5-A7O7-01A	Stomach
TCGA-RD-A8N1-01A	Stomach
TCGA-BR-8380-01A	Stomach
TCGA-BR-8371-01A	Stomach
TCGA-BR-7723-01A	Stomach
TCGA-BR-8367-01A	Stomach
TCGA-FP-8209-01A	Stomach
TCGA-D7-A6F2-01A	Stomach
TCGA-B7-A5TK-01A	Stomach
TCGA-MX-A666-01A	Stomach
TCGA-MX-A663-01A	Stomach
TCGA-IN-8663-01A	Stomach
TCGA-B7-A5TI-01A	Stomach
TCGA-D7-A6EZ-01A	Stomach
TCGA-FP-A8CX-01A	Stomach
TCGA-B7-A5TN-01A	Stomach
TCGA-VQ-A8P2-01A	Stomach
TCGA-BR-8297-01A	Stomach
TCGA-BR-8286-01A	Stomach
TCGA-RD-A8MV-01A	Stomach
TCGA-IN-A7NU-01A	Stomach
TCGA-BR-8590-01A	Stomach
TCGA-BR-8291-01A	Stomach
TCGA-BR-7959-01A	Stomach
TCGA-FP-7829-01A	Stomach
TCGA-IN-7806-01A	Stomach
TCGA-VQ-A8DV-01A	Stomach
TCGA-VQ-A94U-01A	Stomach
TCGA-BR-7715-01A	Stomach
TCGA-VQ-A8PT-01A	Stomach
TCGA-VQ-A94P-01A	Stomach
TCGA-VQ-A8PD-01A	Stomach
TCGA-D7-A747-01A	Stomach
TCGA-VQ-A925-01A	Stomach
TCGA-VQ-A8E7-01B	Stomach
TCGA-VQ-A8PH-01A	Stomach
TCGA-D7-A4YY-01A	Stomach
TCGA-VQ-A8PK-01A	Stomach
TCGA-VQ-AA6K-01A	Stomach
TCGA-VQ-A92D-01A	Stomach
TCGA-VQ-AA6F-01A	Stomach
TCGA-VQ-A91Y-01A	Stomach
TCGA-IN-AB1V-01A	Stomach
TCGA-FP-A4BF-01A	Stomach
TCGA-VQ-AA64-01A	Stomach
TCGA-VQ-A94R-01A	Stomach
TCGA-VQ-A91D-01A	Stomach
TCGA-VQ-A91A-01A	Stomach
TCGA-VQ-A8PM-01A	Stomach
TCGA-VQ-AA6I-01A	Stomach
TCGA-VQ-A91K-01A	Stomach
TCGA-VQ-AA6G-01A	Stomach
TCGA-VQ-AA6B-01A	Stomach
TCGA-VQ-A928-01A	Stomach
TCGA-IN-A6RI-01A	Stomach
TCGA-VQ-AA6A-01A	Stomach
TCGA-IN-7808-01A	Stomach
TCGA-BR-7722-01A	Stomach
TCGA-BR-A4J9-01A	Stomach
TCGA-BR-A4CQ-01A	Stomach
TCGA-BR-A4QM-01A	Stomach
TCGA-D7-6820-01A	Stomach
TCGA-D7-6817-01A	Stomach
TCGA-D7-A4YX-01A	Stomach
TCGA-BR-6802-01A	Stomach
TCGA-BR-8676-01A	Stomach
TCGA-BR-6706-01A	Stomach
TCGA-BR-7196-01A	Stomach
TCGA-EQ-A4SO-01A	Stomach
TCGA-D7-A4YT-01A	Stomach
TCGA-VQ-A8P5-01A	Stomach
TCGA-BR-7717-01A	Stomach
TCGA-BR-6563-01A	Stomach
TCGA-VQ-A8PC-01A	Stomach
TCGA-KB-A93G-01A	Stomach

## Sheet: S3
Supplementary data S3: All control and healthy samples, corresponding Ids, primary sites and data source used in this study
Healthy control ID	Primary site	Data source		Healthy TEST ID	Primary site	Data source
TCGA-A6-2671-11A	Large Intestine	Downloaded from TCGA data respository		TCGA-A6-2675-11A	Large Intestine	Downloaded from TCGA data respository
TCGA-AG-A036-11A	Large Intestine	Downloaded from TCGA data respository		TCGA-A6-2684-11A	Large Intestine	Downloaded from TCGA data respository
TCGA-A6-2679-11A	Large Intestine	Downloaded from TCGA data respository		TCGA-A6-2686-11A	Large Intestine	Downloaded from TCGA data respository
TCGA-A6-2680-11A	Large Intestine	Downloaded from TCGA data respository		TCGA-A6-4107-11A	Large Intestine	Downloaded from TCGA data respository
TCGA-A6-2681-11A	Large Intestine	Downloaded from TCGA data respository		TCGA-A6-5667-11A	Large Intestine	Downloaded from TCGA data respository
TCGA-A6-2682-11A	Large Intestine	Downloaded from TCGA data respository		TCGA-AZ-6598-11A	Large Intestine	Downloaded from TCGA data respository
TCGA-AG-A01W-11A	Large Intestine	Downloaded from TCGA data respository		TCGA-AZ-6599-11A	Large Intestine	Downloaded from TCGA data respository
TCGA-AG-A01Y-11A	Large Intestine	Downloaded from TCGA data respository		TCGA-AZ-6601-11A	Large Intestine	Downloaded from TCGA data respository
TCGA-AG-A020-11A	Large Intestine	Downloaded from TCGA data respository		TCGA-G4-6295-11A	Large Intestine	Downloaded from TCGA data respository
TCGA-AG-A02N-11A	Large Intestine	Downloaded from TCGA data respository		TCGA-G4-6297-11A	Large Intestine	Downloaded from TCGA data respository
TCGA-L5-A4OF-11A	Esophagus	Downloaded from TCGA data respository		TCGA-G4-6302-11A	Large Intestine	Downloaded from TCGA data respository
TCGA-L5-A4OP-11A	Esophagus	Downloaded from TCGA data respository		TCGA-G4-6311-11A	Large Intestine	Downloaded from TCGA data respository
TCGA-L5-A4OH-11A	Esophagus	Downloaded from TCGA data respository		TCGA-G4-6314-11A	Large Intestine	Downloaded from TCGA data respository
TCGA-L5-A4OI-11A	Esophagus	Downloaded from TCGA data respository		TCGA-G4-6320-11A	Large Intestine	Downloaded from TCGA data respository
TCGA-L5-A4OM-11A	Esophagus	Downloaded from TCGA data respository		TCGA-G4-6322-11A	Large Intestine	Downloaded from TCGA data respository
TCGA-L5-A4OG-11A	Esophagus	Downloaded from TCGA data respository		TCGA-G4-6625-11A	Large Intestine	Downloaded from TCGA data respository
TCGA-L5-A4OJ-11A	Esophagus	Downloaded from TCGA data respository		TCGA-IC-A6RE-11A	Esophagus	Downloaded from TCGA data respository
TCGA-L5-A4OE-11A	Esophagus	Downloaded from TCGA data respository		TCGA-IC-A6RF-11A	Esophagus	Downloaded from TCGA data respository
TCGA-44-2655-11A	Lung	Downloaded from TCGA data respository		TCGA-IG-A3I8-11A	Esophagus	Downloaded from TCGA data respository
TCGA-50-5930-11A	Lung	Downloaded from TCGA data respository		TCGA-L5-A43C-11A	Esophagus	Downloaded from TCGA data respository
TCGA-44-2656-11A	Lung	Downloaded from TCGA data respository		TCGA-L5-A4ON-11A	Esophagus	Downloaded from TCGA data respository
TCGA-44-2659-11A	Lung	Downloaded from TCGA data respository		TCGA-L5-A4OQ-11A	Esophagus	Downloaded from TCGA data respository
TCGA-44-2662-11A	Lung	Downloaded from TCGA data respository		TCGA-V5-A7RE-11A	Esophagus	Downloaded from TCGA data respository
TCGA-44-2665-11A	Lung	Downloaded from TCGA data respository		TCGA-V5-AASX-11A	Esophagus	Downloaded from TCGA data respository
TCGA-44-2668-11A	Lung	Downloaded from TCGA data respository		TCGA-38-4631-11A	Lung	Downloaded from TCGA data respository
TCGA-44-6144-11A	Lung	Downloaded from TCGA data respository		TCGA-44-6147-11A	Lung	Downloaded from TCGA data respository
TCGA-44-6145-11A	Lung	Downloaded from TCGA data respository		TCGA-44-6148-11A	Lung	Downloaded from TCGA data respository
TCGA-44-6146-11A	Lung	Downloaded from TCGA data respository		TCGA-49-4488-11A	Lung	Downloaded from TCGA data respository
TCGA-FZ-5919-11A	Pancreas	Downloaded from TCGA data respository		TCGA-49-6745-11A	Lung	Downloaded from TCGA data respository
TCGA-FZ-5920-11A	Pancreas	Downloaded from TCGA data respository		TCGA-50-5931-11A	Lung	Downloaded from TCGA data respository
TCGA-FZ-5923-11A	Pancreas	Downloaded from TCGA data respository		TCGA-50-5932-11A	Lung	Downloaded from TCGA data respository
TCGA-FZ-5926-11A	Pancreas	Downloaded from TCGA data respository		TCGA-50-5933-11A	Lung	Downloaded from TCGA data respository
LP10	Stomach	GEO accession number: GSE127857		TCGA-50-5935-11A	Lung	Downloaded from TCGA data respository
LP_87	Stomach	GEO accession number: GSE127857		TCGA-50-5936-11A	Lung	Downloaded from TCGA data respository
LP_19	Stomach	GEO accession number: GSE127857		TCGA-50-5939-11A	Lung	Downloaded from TCGA data respository
LP_20	Stomach	GEO accession number: GSE127857		TCGA-50-6591-11A	Lung	Downloaded from TCGA data respository
LP_21	Stomach	GEO accession number: GSE127857		TCGA-50-6592-11A	Lung	Downloaded from TCGA data respository
LP_6	Stomach	GEO accession number: GSE127857		TCGA-50-6593-11A	Lung	Downloaded from TCGA data respository
LP60	Stomach	GEO accession number: GSE127857		TCGA-73-4658-11A	Lung	Downloaded from TCGA data respository
LP69	Stomach	GEO accession number: GSE127857		TCGA-73-4676-11A	Lung	Downloaded from TCGA data respository
LP_8	Stomach	GEO accession number: GSE127857		TCGA-FZ-5922-11A	Pancreas	Downloaded from TCGA data respository
LP84	Stomach	GEO accession number: GSE127857		TCGA-FZ-5924-11A	Pancreas	Downloaded from TCGA data respository
				TCGA-H6-8124-11A	Pancreas	Downloaded from TCGA data respository
				TCGA-H6-A45N-11A	Pancreas	Downloaded from TCGA data respository
				TCGA-YB-A89D-11A	Pancreas	Downloaded from TCGA data respository
				TCGA-BR-6452-11A	Stomach	Downloaded from TCGA data respository
				TCGA-BR-6566-11A	Stomach	Downloaded from TCGA data respository

## Sheet: S4
Supplementary data S4: Epimutation counts per cancer individual
Sample ID	Cancer Cell Model	Primary Site	PPEIP Epimutation count
TCGA-D7-A6EZ-01A	Primary tumor	Stomach	59
TCGA-D7-8573-01A	Primary tumor	Stomach	58
TCGA-D7-A4YX-01A	Primary tumor	Stomach	55
PDM-146	3D cancer cell model	Stomach	52
TCGA-BR-8589-01A	Primary tumor	Stomach	51
PDM-67	3D cancer cell model	Esophagus	50
TCGA-VQ-A8P2-01A	Primary tumor	Stomach	44
TCGA-LN-A49V-01A	Primary tumor	Esophagus	42
TCGA-BR-A4CQ-01A	Primary tumor	Stomach	42
TCGA-BR-8676-01A	Primary tumor	Stomach	41
TCGA-IG-A3YB-01A	Primary tumor	Esophagus	40
TCGA-IN-8663-01A	Primary tumor	Stomach	40
TCGA-VQ-A8PT-01A	Primary tumor	Stomach	40
TCGA-BR-8370-01A	Primary tumor	Stomach	39
TCGA-L5-A8NM-01A	Primary tumor	Esophagus	38
TCGA-JY-A6F8-01A	Primary tumor	Esophagus	35
TCGA-D7-A4YY-01A	Primary tumor	Stomach	35
TCGA-L5-A8NJ-01A	Primary tumor	Esophagus	34
TCGA-VQ-A91K-01A	Primary tumor	Stomach	34
TCGA-A6-5665-01A	Primary tumor	Colon	33
TCGA-FP-7829-01A	Primary tumor	Stomach	33
TCGA-L5-A43E-01A	Primary tumor	Esophagus	32
TCGA-VQ-A91D-01A	Primary tumor	Stomach	32
TCGA-L5-A88V-01A	Primary tumor	Esophagus	31
TCGA-BR-8372-01A	Primary tumor	Stomach	31
PDM-66	3D cancer cell model	Esophagus	31
TCGA-CM-6675-01A	Primary tumor	Colon	30
TCGA-L7-A6VZ-01A	Primary tumor	Esophagus	30
TCGA-VQ-A92D-01A	Primary tumor	Stomach	30
TCGA-CA-6716-01A	Primary tumor	Colon	29
TCGA-CA-5254-01A	Primary tumor	Colon	29
TCGA-BR-7958-01A	Primary tumor	Stomach	29
TCGA-CK-6746-01A	Primary tumor	Colon	28
TCGA-2H-A9GF-01A	Primary tumor	Esophagus	28
PDM-71	3D cancer cell model	Esophagus	28
TCGA-DM-A1HB-01A	Primary tumor	Colon	27
TCGA-BR-8360-01A	Primary tumor	Stomach	27
PDM-43	3D cancer cell model	Colon	27
PDM-6	3D cancer cell model	Colon	27
TCGA-A6-5659-01B	Primary tumor	Colon	26
TCGA-VQ-AA6G-01A	Primary tumor	Stomach	26
PDM-36	3D cancer cell model	Pancreas	26
TCGA-V5-A7RB-01A	Primary tumor	Esophagus	25
TCGA-DT-5265-01A	Primary tumor	Colon	24
TCGA-R6-A8WC-01A	Primary tumor	Esophagus	24
TCGA-V5-A7RE-01A	Primary tumor	Esophagus	24
PDM-44	3D cancer cell model	Colon	24
RKO	Cancer Cell Line	Colon	23
AGS	Cancer Cell Line	Stomach	23
TCGA-G4-6628-01A	Primary tumor	Colon	23
TCGA-JY-A6FB-01A	Primary tumor	Esophagus	23
TCGA-BR-A4QM-01A	Primary tumor	Stomach	23
MIA-PaCa-2	Cancer Cell Line	Pancreas	22
PDM-7	3D cancer cell model	Colon	22
PDM-39	3D cancer cell model	Pancreas	22
HCT-116	Cancer Cell Line	Colon	21
KYSE-150	Cancer Cell Line	Esophagus	21
TCGA-CK-5913-01A	Primary tumor	Colon	21
TCGA-A6-3809-01B	Primary tumor	Colon	21
TCGA-AY-A71X-01A	Primary tumor	Colon	21
TCGA-FB-AAPZ-01A	Primary tumor	Pancreas	21
TCGA-L5-A893-01A	Primary tumor	Esophagus	20
KM12	Cancer Cell Line	Colon	19
SNU-C5	Cancer Cell Line	Colon	19
TCGA-A6-5659-01A	Primary tumor	Colon	19
TCGA-CK-6747-01A	Primary tumor	Colon	19
TCGA-LN-A49L-01A	Primary tumor	Esophagus	19
TCGA-R6-A6XG-01B	Primary tumor	Esophagus	19
TCGA-VR-AA4D-01A	Primary tumor	Esophagus	19
TCGA-L5-A8NS-01A	Primary tumor	Esophagus	19
TCGA-62-A472-01A	Primary tumor	Lung	19
TCGA-BR-A44U-01A	Primary tumor	Stomach	19
TCGA-D7-8570-01A	Primary tumor	Stomach	19
TCGA-BR-8381-01A	Primary tumor	Stomach	19
SW48	Cancer Cell Line	Colon	18
TCGA-IG-A3I8-01A	Primary tumor	Esophagus	18
PDM-46	3D cancer cell model	Colon	18
TCGA-A6-3809-01A	Primary tumor	Colon	17
TCGA-A6-6780-01A	Primary tumor	Colon	17
TCGA-CK-6751-01A	Primary tumor	Colon	17
TCGA-BR-8286-01A	Primary tumor	Stomach	17
TCGA-VQ-A8E7-01B	Primary tumor	Stomach	17
NCI-H441	Cancer Cell Line	Lung	16
KATOIII	Cancer Cell Line	Stomach	16
NCI-SNU-1	Cancer Cell Line	Stomach	16
TCGA-IC-A6RF-01A	Primary tumor	Esophagus	16
TCGA-62-A46P-01A	Primary tumor	Lung	16
TCGA-MP-A4TE-01A	Primary tumor	Lung	16
TCGA-95-8494-01A	Primary tumor	Lung	16
PDM-40	3D cancer cell model	Pancreas	16
COLO-678	Cancer Cell Line	Colon	15
ABC-1	Cancer Cell Line	Lung	15
SW1573	Cancer Cell Line	Lung	15
PA-TU-8902	Cancer Cell Line	Pancreas	15
TCGA-CM-5864-01A	Primary tumor	Colon	15
TCGA-QG-A5YV-01A	Primary tumor	Colon	15
TCGA-L5-A8NV-01A	Primary tumor	Esophagus	15
TCGA-VQ-AA6B-01A	Primary tumor	Stomach	15
PDM-38	3D cancer cell model	Pancreas	15
PANC-04-03	Cancer Cell Line	Pancreas	14
TCGA-A6-5656-01A	Primary tumor	Colon	14
TCGA-A6-6780-01B	Primary tumor	Colon	14
TCGA-IC-A6RE-01A	Primary tumor	Esophagus	14
TCGA-L5-A8NN-01A	Primary tumor	Esophagus	14
TCGA-L5-A43I-01A	Primary tumor	Esophagus	14
TCGA-IB-A6UF-01A	Primary tumor	Pancreas	14
TCGA-2J-AABI-01A	Primary tumor	Pancreas	14
TCGA-BR-8483-01A	Primary tumor	Stomach	14
TCGA-VQ-A94U-01A	Primary tumor	Stomach	14
NCI-H1781	Cancer Cell Line	Lung	13
NCI-H2291	Cancer Cell Line	Lung	13
PANC-10-05	Cancer Cell Line	Pancreas	13
TCGA-CM-6677-01A	Primary tumor	Colon	13
TCGA-AY-A69D-01A	Primary tumor	Colon	13
TCGA-IG-A3QL-01A	Primary tumor	Esophagus	13
TCGA-JY-A6FG-01A	Primary tumor	Esophagus	13
TCGA-L5-A8NG-01A	Primary tumor	Esophagus	13
TCGA-L5-A88Z-01A	Primary tumor	Esophagus	13
TCGA-IN-A6RP-01A	Primary tumor	Stomach	13
PDM-41	3D cancer cell model	Pancreas	13
OACM5-1	Cancer Cell Line	Esophagus	12
OE33	Cancer Cell Line	Esophagus	12
ESO51	Cancer Cell Line	Esophagus	12
AsPC-1	Cancer Cell Line	Pancreas	12
NCI-N87	Cancer Cell Line	Stomach	12
TCGA-CM-6172-01A	Primary tumor	Colon	12
TCGA-NH-A50T-01A	Primary tumor	Colon	12
TCGA-EF-5831-01A	Primary tumor	Colon	12
TCGA-CA-6719-01A	Primary tumor	Colon	12
TCGA-AH-6549-01A	Primary tumor	Colon	12
TCGA-IB-8127-01A	Primary tumor	Pancreas	12
TCGA-YY-A8LH-01A	Primary tumor	Pancreas	12
TCGA-S4-A8RM-01A	Primary tumor	Pancreas	12
TCGA-BR-8289-01A	Primary tumor	Stomach	12
TCGA-FP-A4BF-01A	Primary tumor	Stomach	12
PDM-120	3D cancer cell model	Esophagus	12
HCT-15	Cancer Cell Line	Colon	11
HT-29	Cancer Cell Line	Colon	11
CL-11	Cancer Cell Line	Colon	11
SK-GT-4	Cancer Cell Line	Esophagus	11
PA-TU-8988T	Cancer Cell Line	Pancreas	11
HPAC	Cancer Cell Line	Pancreas	11
HGC-27	Cancer Cell Line	Stomach	11
TCGA-DC-5337-01A	Primary tumor	Colon	11
TCGA-AA-3496-01A	Primary tumor	Colon	11
TCGA-L5-A88Y-01A	Primary tumor	Esophagus	11
TCGA-RE-A7BO-01A	Primary tumor	Esophagus	11
TCGA-55-A4DG-01A	Primary tumor	Lung	11
TCGA-IB-A7LX-01A	Primary tumor	Pancreas	11
TCGA-2J-AABO-01A	Primary tumor	Pancreas	11
TCGA-BR-7715-01A	Primary tumor	Stomach	11
TCGA-VQ-A94R-01A	Primary tumor	Stomach	11
TCGA-BR-7717-01A	Primary tumor	Stomach	11
PDM-37	3D cancer cell model	Pancreas	11
LS-411N	Cancer Cell Line	Colon	10
SW1463	Cancer Cell Line	Colon	10
SW837	Cancer Cell Line	Colon	10
KYSE-50	Cancer Cell Line	Esophagus	10
KYSE-70	Cancer Cell Line	Esophagus	10
TE-1	Cancer Cell Line	Esophagus	10
ESO26	Cancer Cell Line	Esophagus	10
TCGA-AD-6548-01A	Primary tumor	Colon	10
TCGA-F4-6806-01A	Primary tumor	Colon	10
TCGA-L5-A43J-01A	Primary tumor	Esophagus	10
TCGA-R6-A6XQ-01B	Primary tumor	Esophagus	10
TCGA-VR-A8EO-01A	Primary tumor	Esophagus	10
TCGA-2H-A9GN-01A	Primary tumor	Esophagus	10
TCGA-L5-A8NL-01A	Primary tumor	Esophagus	10
TCGA-BR-8362-01A	Primary tumor	Stomach	10
TCGA-BR-7959-01A	Primary tumor	Stomach	10
COLO-205	Cancer Cell Line	Colon	9
KYSE-220	Cancer Cell Line	Esophagus	9
KYSE-510	Cancer Cell Line	Esophagus	9
FLO-1	Cancer Cell Line	Esophagus	9
NCI-H1975	Cancer Cell Line	Lung	9
NCI-H358	Cancer Cell Line	Lung	9
PANC-08-13	Cancer Cell Line	Pancreas	9
ECC10	Cancer Cell Line	Stomach	9
TCGA-A6-6650-01A	Primary tumor	Colon	9
TCGA-CI-6622-01A	Primary tumor	Colon	9
TCGA-AH-6644-01A	Primary tumor	Colon	9
TCGA-IG-A6QS-01A	Primary tumor	Esophagus	9
TCGA-L5-A8NF-01A	Primary tumor	Esophagus	9
TCGA-44-A47B-01A	Primary tumor	Lung	9
TCGA-3A-A9IV-01A	Primary tumor	Pancreas	9
TCGA-HZ-A9TJ-06A	Primary tumor	Pancreas	9
TCGA-D7-A4YT-01A	Primary tumor	Stomach	9
PDM-8	3D cancer cell model	Colon	9
SNU-81	Cancer Cell Line	Colon	8
Calu-6	Cancer Cell Line	Lung	8
SW1990	Cancer Cell Line	Pancreas	8
MKN28	Cancer Cell Line	Stomach	8
MKN45	Cancer Cell Line	Stomach	8
TCGA-A6-5666-01A	Primary tumor	Colon	8
TCGA-4T-AA8H-01A	Primary tumor	Colon	8
TCGA-F5-6571-01A	Primary tumor	Colon	8
TCGA-A6-6650-01B	Primary tumor	Colon	8
TCGA-A6-5656-01B	Primary tumor	Colon	8
TCGA-CM-6680-01A	Primary tumor	Colon	8
TCGA-EF-5830-01A	Primary tumor	Colon	8
TCGA-L5-A43C-01A	Primary tumor	Esophagus	8
TCGA-VR-A8EY-01A	Primary tumor	Esophagus	8
TCGA-L5-A88W-01A	Primary tumor	Esophagus	8
TCGA-LN-A49O-01A	Primary tumor	Esophagus	8
TCGA-LN-A8I1-01A	Primary tumor	Esophagus	8
TCGA-86-8673-01A	Primary tumor	Lung	8
TCGA-MN-A4N5-01A	Primary tumor	Lung	8
TCGA-50-5933-01A	Primary tumor	Lung	8
TCGA-55-8090-01A	Primary tumor	Lung	8
TCGA-2J-AAB1-01A	Primary tumor	Pancreas	8
TCGA-HZ-A9TJ-01A	Primary tumor	Pancreas	8
TCGA-IN-7806-01A	Primary tumor	Stomach	8
LS-123	Cancer Cell Line	Colon	7
CW-2	Cancer Cell Line	Colon	7
KYSE-520	Cancer Cell Line	Esophagus	7
OE19	Cancer Cell Line	Esophagus	7
TE-12	Cancer Cell Line	Esophagus	7
TE-6	Cancer Cell Line	Esophagus	7
NCI-H1838	Cancer Cell Line	Lung	7
PSN1	Cancer Cell Line	Pancreas	7
YAPC	Cancer Cell Line	Pancreas	7
MKN7	Cancer Cell Line	Stomach	7
NUGC-3	Cancer Cell Line	Stomach	7
NUGC-4	Cancer Cell Line	Stomach	7
TCGA-CK-6748-01A	Primary tumor	Colon	7
TCGA-F4-6807-01A	Primary tumor	Colon	7
TCGA-DC-6682-01A	Primary tumor	Colon	7
TCGA-F4-6808-01A	Primary tumor	Colon	7
TCGA-LN-A49R-01A	Primary tumor	Esophagus	7
TCGA-R6-A8W5-01B	Primary tumor	Esophagus	7
TCGA-2H-A9GQ-01A	Primary tumor	Esophagus	7
TCGA-44-2656-01A	Primary tumor	Lung	7
TCGA-55-8207-01A	Primary tumor	Lung	7
TCGA-FB-AAQ0-01A	Primary tumor	Pancreas	7
TCGA-3A-A9IO-01A	Primary tumor	Pancreas	7
TCGA-2L-AAQJ-01A	Primary tumor	Pancreas	7
TCGA-BR-7723-01A	Primary tumor	Stomach	7
TCGA-VQ-AA64-01A	Primary tumor	Stomach	7
TCGA-VQ-A8P5-01A	Primary tumor	Stomach	7
PDM-2	3D cancer cell model	Colon	7
PDM-47	3D cancer cell model	Colon	7
PDM-4	3D cancer cell model	Colon	7
PDM-9	3D cancer cell model	Colon	7
PDM-135	3D cancer cell model	Stomach	7
CaR-1	Cancer Cell Line	Colon	6
NCI-H747	Cancer Cell Line	Colon	6
KYSE-410	Cancer Cell Line	Esophagus	6
TE-8	Cancer Cell Line	Esophagus	6
NCI-H2087	Cancer Cell Line	Lung	6
NCI-H322M	Cancer Cell Line	Lung	6
SK-LU-1	Cancer Cell Line	Lung	6
QGP-1	Cancer Cell Line	Pancreas	6
HPAF-II	Cancer Cell Line	Pancreas	6
SK-GT-2	Cancer Cell Line	Stomach	6
TCGA-G5-6641-01A	Primary tumor	Colon	6
TCGA-QL-A97D-01A	Primary tumor	Colon	6
TCGA-DC-6681-01A	Primary tumor	Colon	6
TCGA-LN-A7HW-01A	Primary tumor	Esophagus	6
TCGA-VR-A8EU-01A	Primary tumor	Esophagus	6
TCGA-VR-A8EZ-01A	Primary tumor	Esophagus	6
TCGA-LN-A7HY-01A	Primary tumor	Esophagus	6
TCGA-XP-A8T7-01A	Primary tumor	Esophagus	6
TCGA-55-8620-01A	Primary tumor	Lung	6
TCGA-91-6828-01A	Primary tumor	Lung	6
TCGA-95-7947-01A	Primary tumor	Lung	6
TCGA-3A-A9IR-01A	Primary tumor	Pancreas	6
TCGA-3A-A9IS-01A	Primary tumor	Pancreas	6
TCGA-3A-A9IH-01A	Primary tumor	Pancreas	6
TCGA-HV-A7OL-01A	Primary tumor	Pancreas	6
TCGA-FP-8211-01A	Primary tumor	Stomach	6
TCGA-VQ-A91A-01A	Primary tumor	Stomach	6
TCGA-VQ-AA6A-01A	Primary tumor	Stomach	6
PDM-5	3D cancer cell model	Colon	6
GP5d	Cancer Cell Line	Colon	5
LoVo	Cancer Cell Line	Colon	5
SNU-407	Cancer Cell Line	Colon	5
SW1417	Cancer Cell Line	Colon	5
COLO-680N	Cancer Cell Line	Esophagus	5
TE-5	Cancer Cell Line	Esophagus	5
HCC-44	Cancer Cell Line	Lung	5
HCC-78	Cancer Cell Line	Lung	5
NCI-H1563	Cancer Cell Line	Lung	5
Calu-3	Cancer Cell Line	Lung	5
NCI-H2347	Cancer Cell Line	Lung	5
NCI-H650	Cancer Cell Line	Lung	5
PANC-02-03	Cancer Cell Line	Pancreas	5
PL4	Cancer Cell Line	Pancreas	5
SUIT-2	Cancer Cell Line	Pancreas	5
MKN1	Cancer Cell Line	Stomach	5
NCI-SNU-5	Cancer Cell Line	Stomach	5
TGBC11TKB	Cancer Cell Line	Stomach	5
TCGA-NH-A6GC-01A	Primary tumor	Colon	5
TCGA-A6-6781-01A	Primary tumor	Colon	5
TCGA-CM-6169-01A	Primary tumor	Colon	5
TCGA-DC-6156-01A	Primary tumor	Colon	5
TCGA-F5-6811-01A	Primary tumor	Colon	5
TCGA-CM-6679-01A	Primary tumor	Colon	5
TCGA-5M-AATE-01A	Primary tumor	Colon	5
TCGA-A6-6782-01A	Primary tumor	Colon	5
TCGA-NH-A8F7-06A	Primary tumor	Colon	5
TCGA-CM-6676-01A	Primary tumor	Colon	5
TCGA-CA-6715-01A	Primary tumor	Colon	5
TCGA-3L-AA1B-01A	Primary tumor	Colon	5
TCGA-LN-A49P-01A	Primary tumor	Esophagus	5
TCGA-L5-A43M-01A	Primary tumor	Esophagus	5
TCGA-XP-A8T6-01A	Primary tumor	Esophagus	5
TCGA-L5-A43H-01A	Primary tumor	Esophagus	5
TCGA-R6-A6L6-01B	Primary tumor	Esophagus	5
TCGA-JY-A6FA-01A	Primary tumor	Esophagus	5
TCGA-86-A4D0-01A	Primary tumor	Lung	5
TCGA-86-8358-01A	Primary tumor	Lung	5
TCGA-FB-AAPQ-01A	Primary tumor	Pancreas	5
TCGA-Q3-A5QY-01A	Primary tumor	Pancreas	5
TCGA-IB-A6UG-01A	Primary tumor	Pancreas	5
TCGA-2L-AAQE-01A	Primary tumor	Pancreas	5
TCGA-L1-A7W4-01A	Primary tumor	Pancreas	5
TCGA-IB-AAUR-01A	Primary tumor	Pancreas	5
TCGA-VQ-A8DU-01A	Primary tumor	Stomach	5
TCGA-BR-8367-01A	Primary tumor	Stomach	5
TCGA-B7-A5TN-01A	Primary tumor	Stomach	5
TCGA-VQ-AA6I-01A	Primary tumor	Stomach	5
HCC2998	Cancer Cell Line	Colon	4
HT-115	Cancer Cell Line	Colon	4
LS-513	Cancer Cell Line	Colon	4
LS-1034	Cancer Cell Line	Colon	4
NCI-H508	Cancer Cell Line	Colon	4
NCI-H716	Cancer Cell Line	Colon	4
SNU-283	Cancer Cell Line	Colon	4
CL-40	Cancer Cell Line	Colon	4
KYSE-140	Cancer Cell Line	Esophagus	4
H3255	Cancer Cell Line	Lung	4
NCI-H1355	Cancer Cell Line	Lung	4
NCI-H1993	Cancer Cell Line	Lung	4
NCI-H2085	Cancer Cell Line	Lung	4
NCI-H3122	Cancer Cell Line	Lung	4
KP-4	Cancer Cell Line	Pancreas	4
BxPC-3	Cancer Cell Line	Pancreas	4
CAPAN-1	Cancer Cell Line	Pancreas	4
Capan-2	Cancer Cell Line	Pancreas	4
TCGA-A6-2684-01A	Primary tumor	Colon	4
TCGA-CL-5917-01A	Primary tumor	Colon	4
TCGA-CA-5255-01A	Primary tumor	Colon	4
TCGA-AA-3511-01A	Primary tumor	Colon	4
TCGA-DC-6683-01A	Primary tumor	Colon	4
TCGA-AF-6672-01A	Primary tumor	Colon	4
TCGA-LN-A49K-01A	Primary tumor	Esophagus	4
TCGA-Z6-A8JD-01A	Primary tumor	Esophagus	4
TCGA-VR-A8EW-01A	Primary tumor	Esophagus	4
TCGA-VR-A8EQ-01A	Primary tumor	Esophagus	4
TCGA-LN-A8HZ-01A	Primary tumor	Esophagus	4
TCGA-JY-A6FE-01A	Primary tumor	Esophagus	4
TCGA-R6-A6Y2-01B	Primary tumor	Esophagus	4
TCGA-JY-A6FH-01A	Primary tumor	Esophagus	4
TCGA-VR-A8ER-01A	Primary tumor	Esophagus	4
TCGA-L5-A8NQ-01A	Primary tumor	Esophagus	4
TCGA-L5-A8NE-01A	Primary tumor	Esophagus	4
TCGA-55-A490-01A	Primary tumor	Lung	4
TCGA-NJ-A4YP-01A	Primary tumor	Lung	4
TCGA-MP-A4T2-01A	Primary tumor	Lung	4
TCGA-MN-A4N4-01A	Primary tumor	Lung	4
TCGA-IB-A5ST-01A	Primary tumor	Pancreas	4
TCGA-H6-8124-01A	Primary tumor	Pancreas	4
TCGA-3A-A9I5-01A	Primary tumor	Pancreas	4
TCGA-HV-A5A3-01A	Primary tumor	Pancreas	4
TCGA-3A-A9IJ-01A	Primary tumor	Pancreas	4
TCGA-3A-A9IU-01A	Primary tumor	Pancreas	4
TCGA-F1-A448-01A	Primary tumor	Stomach	4
TCGA-D7-A6F2-01A	Primary tumor	Stomach	4
TCGA-VQ-A8DV-01A	Primary tumor	Stomach	4
TCGA-VQ-AA6K-01A	Primary tumor	Stomach	4
TCGA-VQ-A928-01A	Primary tumor	Stomach	4
TCGA-IN-7808-01A	Primary tumor	Stomach	4
C2BBe1	Cancer Cell Line	Colon	3
SNU-61	Cancer Cell Line	Colon	3
SW1116	Cancer Cell Line	Colon	3
SW948	Cancer Cell Line	Colon	3
KYSE-450	Cancer Cell Line	Esophagus	3
EC-GI-10	Cancer Cell Line	Esophagus	3
OACp4C	Cancer Cell Line	Esophagus	3
TE-4	Cancer Cell Line	Esophagus	3
TE-9	Cancer Cell Line	Esophagus	3
NCI-H1568	Cancer Cell Line	Lung	3
NCI-H1666	Cancer Cell Line	Lung	3
NCI-H2009	Cancer Cell Line	Lung	3
NCI-H2030	Cancer Cell Line	Lung	3
MZ1-PC	Cancer Cell Line	Pancreas	3
GT3TKB	Cancer Cell Line	Stomach	3
Hs746T	Cancer Cell Line	Stomach	3
TCGA-CI-6621-01A	Primary tumor	Colon	3
TCGA-F5-6702-01A	Primary tumor	Colon	3
TCGA-CM-6164-01A	Primary tumor	Colon	3
TCGA-A6-2684-01C	Primary tumor	Colon	3
TCGA-NH-A8F7-01A	Primary tumor	Colon	3
TCGA-DC-6155-01A	Primary tumor	Colon	3
TCGA-CA-6717-01A	Primary tumor	Colon	3
TCGA-IG-A3YA-01A	Primary tumor	Esophagus	3
TCGA-LN-A49S-01A	Primary tumor	Esophagus	3
TCGA-LN-A49N-01A	Primary tumor	Esophagus	3
TCGA-LN-A7HZ-01A	Primary tumor	Esophagus	3
TCGA-IG-A8O2-01A	Primary tumor	Esophagus	3
TCGA-IG-A3YC-01A	Primary tumor	Esophagus	3
TCGA-L5-A88S-01A	Primary tumor	Esophagus	3
TCGA-IG-A7DP-01A	Primary tumor	Esophagus	3
TCGA-KH-A6WC-01A	Primary tumor	Esophagus	3
TCGA-R6-A6Y0-01B	Primary tumor	Esophagus	3
TCGA-LN-A8I0-01A	Primary tumor	Esophagus	3
TCGA-Q9-A6FU-01A	Primary tumor	Esophagus	3
TCGA-MP-A4TD-01A	Primary tumor	Lung	3
TCGA-93-A4JN-01A	Primary tumor	Lung	3
TCGA-MP-A4SW-01A	Primary tumor	Lung	3
TCGA-95-8039-01A	Primary tumor	Lung	3
TCGA-44-2666-01A	Primary tumor	Lung	3
TCGA-55-8094-01A	Primary tumor	Lung	3
TCGA-86-8054-01A	Primary tumor	Lung	3
TCGA-62-8399-01A	Primary tumor	Lung	3
TCGA-XN-A8T5-01A	Primary tumor	Pancreas	3
TCGA-HZ-A77Q-01A	Primary tumor	Pancreas	3
TCGA-FB-AAPU-01A	Primary tumor	Pancreas	3
TCGA-RD-A8MV-01A	Primary tumor	Stomach	3
TCGA-IN-A7NU-01A	Primary tumor	Stomach	3
TCGA-VQ-A925-01A	Primary tumor	Stomach	3
TCGA-EQ-A4SO-01A	Primary tumor	Stomach	3
LS-180	Cancer Cell Line	Colon	2
SKCO-1	Cancer Cell Line	Colon	2
COLO-320-HSR	Cancer Cell Line	Colon	2
KYSE-270	Cancer Cell Line	Esophagus	2
TE-10	Cancer Cell Line	Esophagus	2
TE-11	Cancer Cell Line	Esophagus	2
TE-15	Cancer Cell Line	Esophagus	2
HCC-827	Cancer Cell Line	Lung	2
NCI-H1437	Cancer Cell Line	Lung	2
A549	Cancer Cell Line	Lung	2
NCI-H1648	Cancer Cell Line	Lung	2
NCI-H1650	Cancer Cell Line	Lung	2
NCI-H1693	Cancer Cell Line	Lung	2
NCI-H2122	Cancer Cell Line	Lung	2
NCI-H2228	Cancer Cell Line	Lung	2
NCI-H838	Cancer Cell Line	Lung	2
PC-14	Cancer Cell Line	Lung	2
KP-3	Cancer Cell Line	Pancreas	2
DAN-G	Cancer Cell Line	Pancreas	2
23132-87	Cancer Cell Line	Stomach	2
RERF-GC-1B	Cancer Cell Line	Stomach	2
ECC12	Cancer Cell Line	Stomach	2
FU97	Cancer Cell Line	Stomach	2
GCIY	Cancer Cell Line	Stomach	2
TCGA-CM-6674-01A	Primary tumor	Colon	2
TCGA-F4-6704-01A	Primary tumor	Colon	2
TCGA-F4-6805-01A	Primary tumor	Colon	2
TCGA-A6-6651-01A	Primary tumor	Colon	2
TCGA-CM-5863-01A	Primary tumor	Colon	2
TCGA-IG-A3Y9-01A	Primary tumor	Esophagus	2
TCGA-LN-A7HV-01A	Primary tumor	Esophagus	2
TCGA-L5-A88T-01A	Primary tumor	Esophagus	2
TCGA-L5-A891-01A	Primary tumor	Esophagus	2
TCGA-XP-A8T8-01A	Primary tumor	Esophagus	2
TCGA-LN-A7HX-01A	Primary tumor	Esophagus	2
TCGA-JY-A6FD-01A	Primary tumor	Esophagus	2
TCGA-VR-AA4G-01A	Primary tumor	Esophagus	2
TCGA-2H-A9GJ-01A	Primary tumor	Esophagus	2
TCGA-86-8672-01A	Primary tumor	Lung	2
TCGA-55-A48Y-01A	Primary tumor	Lung	2
TCGA-62-A46S-01A	Primary tumor	Lung	2
TCGA-62-A471-01A	Primary tumor	Lung	2
TCGA-44-A47F-01A	Primary tumor	Lung	2
TCGA-55-8615-01A	Primary tumor	Lung	2
TCGA-53-A4EZ-01A	Primary tumor	Lung	2
TCGA-97-8179-01A	Primary tumor	Lung	2
TCGA-55-8091-01A	Primary tumor	Lung	2
TCGA-55-8206-01A	Primary tumor	Lung	2
TCGA-55-8085-01A	Primary tumor	Lung	2
TCGA-86-7955-01A	Primary tumor	Lung	2
TCGA-86-8359-01A	Primary tumor	Lung	2
TCGA-44-2666-01B	Primary tumor	Lung	2
TCGA-44-8119-01A	Primary tumor	Lung	2
TCGA-55-8092-01A	Primary tumor	Lung	2
TCGA-IB-7645-01A	Primary tumor	Pancreas	2
TCGA-XD-AAUH-01A	Primary tumor	Pancreas	2
TCGA-US-A776-01A	Primary tumor	Pancreas	2
TCGA-US-A77G-01A	Primary tumor	Pancreas	2
TCGA-PZ-A5RE-01A	Primary tumor	Pancreas	2
TCGA-YB-A89D-01A	Primary tumor	Pancreas	2
TCGA-IB-AAUV-01A	Primary tumor	Pancreas	2
TCGA-HV-A5A6-01A	Primary tumor	Pancreas	2
TCGA-M8-A5N4-01A	Primary tumor	Pancreas	2
TCGA-2L-AAQM-01A	Primary tumor	Pancreas	2
TCGA-HV-A5A5-01A	Primary tumor	Pancreas	2
TCGA-IB-AAUO-01A	Primary tumor	Pancreas	2
TCGA-FB-A4P6-01A	Primary tumor	Pancreas	2
TCGA-FB-A4P5-01A	Primary tumor	Pancreas	2
TCGA-3A-A9IN-01A	Primary tumor	Pancreas	2
TCGA-IB-AAUP-01A	Primary tumor	Pancreas	2
TCGA-2J-AABH-01A	Primary tumor	Pancreas	2
TCGA-IB-7893-01A	Primary tumor	Pancreas	2
TCGA-IB-7897-01A	Primary tumor	Pancreas	2
TCGA-D7-6818-01A	Primary tumor	Stomach	2
TCGA-D7-8572-01A	Primary tumor	Stomach	2
TCGA-FP-8209-01A	Primary tumor	Stomach	2
TCGA-B7-A5TK-01A	Primary tumor	Stomach	2
TCGA-BR-7722-01A	Primary tumor	Stomach	2
TCGA-D7-6820-01A	Primary tumor	Stomach	2
TCGA-BR-6706-01A	Primary tumor	Stomach	2
DIFI	Cancer Cell Line	Colon	1
HCC-56	Cancer Cell Line	Colon	1
HT55	Cancer Cell Line	Colon	1
MDST8	Cancer Cell Line	Colon	1
NCI-H630	Cancer Cell Line	Colon	1
RCM-1	Cancer Cell Line	Colon	1
SNU-175	Cancer Cell Line	Colon	1
SNU-C1	Cancer Cell Line	Colon	1
KYSE-180	Cancer Cell Line	Esophagus	1
T-T	Cancer Cell Line	Esophagus	1
HCE-4	Cancer Cell Line	Esophagus	1
KYAE-1	Cancer Cell Line	Esophagus	1
LC-2-ad	Cancer Cell Line	Lung	1
NCI-H1395	Cancer Cell Line	Lung	1
NCI-H1623	Cancer Cell Line	Lung	1
NCI-H1651	Cancer Cell Line	Lung	1
NCI-H1734	Cancer Cell Line	Lung	1
NCI-H1793	Cancer Cell Line	Lung	1
NCI-H2342	Cancer Cell Line	Lung	1
RERF-LC-KJ	Cancer Cell Line	Lung	1
COR-L105	Cancer Cell Line	Lung	1
HuP-T3	Cancer Cell Line	Pancreas	1
KP-1N	Cancer Cell Line	Pancreas	1
Hs766T	Cancer Cell Line	Pancreas	1
HSC-39	Cancer Cell Line	Stomach	1
RF-48	Cancer Cell Line	Stomach	1
SCH	Cancer Cell Line	Stomach	1
TCGA-CA-5797-01A	Primary tumor	Colon	1
TCGA-CM-6162-01A	Primary tumor	Colon	1
TCGA-CM-6170-01A	Primary tumor	Colon	1
TCGA-CM-5868-01A	Primary tumor	Colon	1
TCGA-CI-6623-01B	Primary tumor	Colon	1
TCGA-A6-6781-01B	Primary tumor	Colon	1
TCGA-A6-6654-01A	Primary tumor	Colon	1
TCGA-A6-5664-01A	Primary tumor	Colon	1
TCGA-G4-6309-01A	Primary tumor	Colon	1
TCGA-VR-A8EX-01A	Primary tumor	Esophagus	1
TCGA-L5-A8NU-01A	Primary tumor	Esophagus	1
TCGA-JY-A939-01A	Primary tumor	Esophagus	1
TCGA-VR-A8Q7-01A	Primary tumor	Esophagus	1
TCGA-62-A470-01A	Primary tumor	Lung	1
TCGA-91-A4BC-01A	Primary tumor	Lung	1
TCGA-55-8507-01A	Primary tumor	Lung	1
TCGA-86-8674-01A	Primary tumor	Lung	1
TCGA-86-8669-01A	Primary tumor	Lung	1
TCGA-MP-A4TC-01A	Primary tumor	Lung	1
TCGA-97-A4M7-01A	Primary tumor	Lung	1
TCGA-69-8255-01A	Primary tumor	Lung	1
TCGA-86-8279-01A	Primary tumor	Lung	1
TCGA-86-8281-01A	Primary tumor	Lung	1
TCGA-55-8302-01A	Primary tumor	Lung	1
TCGA-44-2668-01A	Primary tumor	Lung	1
TCGA-86-8073-01A	Primary tumor	Lung	1
TCGA-62-8398-01A	Primary tumor	Lung	1
TCGA-55-A4DF-01A	Primary tumor	Lung	1
TCGA-44-6146-01A	Primary tumor	Lung	1
TCGA-2J-AABP-01A	Primary tumor	Pancreas	1
TCGA-XD-AAUG-01A	Primary tumor	Pancreas	1
TCGA-2J-AABA-01A	Primary tumor	Pancreas	1
TCGA-IB-A5SS-01A	Primary tumor	Pancreas	1
TCGA-3A-A9IZ-01A	Primary tumor	Pancreas	1
TCGA-2J-AABU-01A	Primary tumor	Pancreas	1
TCGA-3E-AAAY-01A	Primary tumor	Pancreas	1
TCGA-HZ-8636-01A	Primary tumor	Pancreas	1
TCGA-IB-A5SQ-01A	Primary tumor	Pancreas	1
TCGA-IB-AAUW-01A	Primary tumor	Pancreas	1
TCGA-FB-A7DR-01A	Primary tumor	Pancreas	1
TCGA-FB-AAPS-01A	Primary tumor	Pancreas	1
TCGA-RL-AAAS-01A	Primary tumor	Pancreas	1
TCGA-RB-AA9M-01A	Primary tumor	Pancreas	1
TCGA-US-A779-01A	Primary tumor	Pancreas	1
TCGA-3A-A9IX-01A	Primary tumor	Pancreas	1
TCGA-FB-AAQ3-01A	Primary tumor	Pancreas	1
TCGA-HV-AA8V-01A	Primary tumor	Pancreas	1
TCGA-XD-AAUI-01A	Primary tumor	Pancreas	1
TCGA-HZ-8001-01A	Primary tumor	Pancreas	1
TCGA-HZ-8002-01A	Primary tumor	Pancreas	1
TCGA-BR-8484-01A	Primary tumor	Stomach	1
TCGA-R5-A7O7-01A	Primary tumor	Stomach	1
TCGA-BR-8380-01A	Primary tumor	Stomach	1
TCGA-BR-8371-01A	Primary tumor	Stomach	1
TCGA-MX-A666-01A	Primary tumor	Stomach	1
TCGA-B7-A5TI-01A	Primary tumor	Stomach	1
TCGA-BR-8297-01A	Primary tumor	Stomach	1
TCGA-D7-A747-01A	Primary tumor	Stomach	1
TCGA-VQ-A8PH-01A	Primary tumor	Stomach	1
TCGA-VQ-AA6F-01A	Primary tumor	Stomach	1
TCGA-BR-6802-01A	Primary tumor	Stomach	1
TCGA-BR-7196-01A	Primary tumor	Stomach	1
TCGA-VQ-A8PC-01A	Primary tumor	Stomach	1
PDM-90	3D cancer cell model	Pancreas	1
CCK-81	Cancer Cell Line	Colon	0
SNU-1040	Cancer Cell Line	Colon	0
SNU-C2B	Cancer Cell Line	Colon	0
T84	Cancer Cell Line	Colon	0
OE21	Cancer Cell Line	Esophagus	0
201T	Cancer Cell Line	Lung	0
LXF-289	Cancer Cell Line	Lung	0
NCI-H1435	Cancer Cell Line	Lung	0
NCI-H1573	Cancer Cell Line	Lung	0
NCI-H1755	Cancer Cell Line	Lung	0
NCI-H1792	Cancer Cell Line	Lung	0
NCI-H1944	Cancer Cell Line	Lung	0
NCI-H2023	Cancer Cell Line	Lung	0
NCI-H23	Cancer Cell Line	Lung	0
NCI-H2405	Cancer Cell Line	Lung	0
NCI-H522	Cancer Cell Line	Lung	0
RERF-LC-MS	Cancer Cell Line	Lung	0
EKVX	Cancer Cell Line	Lung	0
EMC-BAC-1	Cancer Cell Line	Lung	0
EMC-BAC-2	Cancer Cell Line	Lung	0
HuP-T4	Cancer Cell Line	Pancreas	0
PANC-03-27	Cancer Cell Line	Pancreas	0
PL18	Cancer Cell Line	Pancreas	0
SU8686	Cancer Cell Line	Pancreas	0
CFPAC-1	Cancer Cell Line	Pancreas	0
IM-95	Cancer Cell Line	Stomach	0
NCI-SNU-16	Cancer Cell Line	Stomach	0
OCUM-1	Cancer Cell Line	Stomach	0
TCGA-CK-4948-01B	Primary tumor	Colon	0
TCGA-A6-3810-01A	Primary tumor	Colon	0
TCGA-AY-A8YK-01A	Primary tumor	Colon	0
TCGA-A6-3810-01B	Primary tumor	Colon	0
TCGA-WS-AB45-01A	Primary tumor	Colon	0
TCGA-F4-6703-01A	Primary tumor	Colon	0
TCGA-F5-6812-01A	Primary tumor	Colon	0
TCGA-L4-A4E6-01A	Primary tumor	Lung	0
TCGA-91-A4BD-01A	Primary tumor	Lung	0
TCGA-38-A44F-01A	Primary tumor	Lung	0
TCGA-86-8585-01A	Primary tumor	Lung	0
TCGA-NJ-A55R-01A	Primary tumor	Lung	0
TCGA-55-8614-01A	Primary tumor	Lung	0
TCGA-55-8505-01A	Primary tumor	Lung	0
TCGA-55-8512-01A	Primary tumor	Lung	0
TCGA-NJ-A4YG-01A	Primary tumor	Lung	0
TCGA-97-A4M5-01A	Primary tumor	Lung	0
TCGA-MP-A4SY-01A	Primary tumor	Lung	0
TCGA-97-A4LX-01A	Primary tumor	Lung	0
TCGA-44-A4SS-01A	Primary tumor	Lung	0
TCGA-55-7284-01B	Primary tumor	Lung	0
TCGA-97-8176-01A	Primary tumor	Lung	0
TCGA-93-A4JO-01A	Primary tumor	Lung	0
TCGA-86-A4JF-01A	Primary tumor	Lung	0
TCGA-97-A4M2-01A	Primary tumor	Lung	0
TCGA-93-A4JQ-01A	Primary tumor	Lung	0
TCGA-MP-A4TI-01A	Primary tumor	Lung	0
TCGA-97-8174-01A	Primary tumor	Lung	0
TCGA-55-8301-01A	Primary tumor	Lung	0
TCGA-69-8254-01A	Primary tumor	Lung	0
TCGA-69-8453-01A	Primary tumor	Lung	0
TCGA-50-8460-01A	Primary tumor	Lung	0
TCGA-44-2656-01B	Primary tumor	Lung	0
TCGA-99-8032-01A	Primary tumor	Lung	0
TCGA-86-8076-01A	Primary tumor	Lung	0
TCGA-86-8055-01A	Primary tumor	Lung	0
TCGA-55-8089-01A	Primary tumor	Lung	0
TCGA-50-8459-01A	Primary tumor	Lung	0
TCGA-44-2668-01B	Primary tumor	Lung	0
TCGA-44-6146-01B	Primary tumor	Lung	0
TCGA-HZ-8315-01A	Primary tumor	Pancreas	0
TCGA-HZ-8317-01A	Primary tumor	Pancreas	0
TCGA-LB-A8F3-01A	Primary tumor	Pancreas	0
TCGA-XN-A8T3-01A	Primary tumor	Pancreas	0
TCGA-HZ-A49G-01A	Primary tumor	Pancreas	0
TCGA-3A-A9I7-01A	Primary tumor	Pancreas	0
TCGA-3A-A9I9-01A	Primary tumor	Pancreas	0
TCGA-2L-AAQI-01A	Primary tumor	Pancreas	0
TCGA-H8-A6C1-01A	Primary tumor	Pancreas	0
TCGA-3A-A9IB-01A	Primary tumor	Pancreas	0
TCGA-HZ-A49H-01A	Primary tumor	Pancreas	0
TCGA-3A-A9IC-01A	Primary tumor	Pancreas	0
TCGA-XD-AAUL-01A	Primary tumor	Pancreas	0
TCGA-LB-A9Q5-01A	Primary tumor	Pancreas	0
TCGA-F2-A44H-01A	Primary tumor	Pancreas	0
TCGA-IB-AAUT-01A	Primary tumor	Pancreas	0
TCGA-2J-AAB4-01A	Primary tumor	Pancreas	0
TCGA-IB-AAUQ-01A	Primary tumor	Pancreas	0
TCGA-Q3-AA2A-01A	Primary tumor	Pancreas	0
TCGA-2J-AABR-01A	Primary tumor	Pancreas	0
TCGA-2J-AAB9-01A	Primary tumor	Pancreas	0
TCGA-FB-AAQ1-01A	Primary tumor	Pancreas	0
TCGA-IB-7891-01A	Primary tumor	Pancreas	0
TCGA-IN-A6RJ-01A	Primary tumor	Stomach	0
TCGA-BR-8384-01A	Primary tumor	Stomach	0
TCGA-FP-8631-01A	Primary tumor	Stomach	0
TCGA-RD-A7BS-01A	Primary tumor	Stomach	0
TCGA-RD-A8N1-01A	Primary tumor	Stomach	0
TCGA-MX-A663-01A	Primary tumor	Stomach	0
TCGA-FP-A8CX-01A	Primary tumor	Stomach	0
TCGA-BR-8590-01A	Primary tumor	Stomach	0
TCGA-BR-8291-01A	Primary tumor	Stomach	0
TCGA-VQ-A94P-01A	Primary tumor	Stomach	0
TCGA-VQ-A8PD-01A	Primary tumor	Stomach	0
TCGA-VQ-A8PK-01A	Primary tumor	Stomach	0
TCGA-VQ-A91Y-01A	Primary tumor	Stomach	0
TCGA-IN-AB1V-01A	Primary tumor	Stomach	0
TCGA-VQ-A8PM-01A	Primary tumor	Stomach	0
TCGA-IN-A6RI-01A	Primary tumor	Stomach	0
TCGA-BR-A4J9-01A	Primary tumor	Stomach	0
TCGA-D7-6817-01A	Primary tumor	Stomach	0
TCGA-BR-6563-01A	Primary tumor	Stomach	0
TCGA-KB-A93G-01A	Primary tumor	Stomach	0
PDM-3	3D cancer cell model	Lung	0

## Sheet: S5
Supplementary data S5. TCGA ID and epimutation count found in the healthy test cohort
TCGA ID	Healthy tissue	PPEIP epimutation count
TCGA-V5-AASX-11A	Esophagus	31
TCGA-V5-A7RE-11A	Esophagus	17
TCGA-H6-A45N-11A	Pancreas	5
TCGA-IG-A3I8-11A	Esophagus	5
TCGA-L5-A4ON-11A	Esophagus	5
TCGA-IC-A6RE-11A	Esophagus	4
TCGA-IC-A6RF-11A	Esophagus	4
TCGA-FZ-5922-11A	Pancreas	3
TCGA-L5-A4OQ-11A	Esophagus	2
TCGA-YB-A89D-11A	Pancreas	2
TCGA-H6-8124-11A	Pancreas	1
TCGA-38-4631-11A	Lung	0
TCGA-44-6147-11A	Lung	0
TCGA-44-6148-11A	Lung	0
TCGA-49-4488-11A	Lung	0
TCGA-49-6745-11A	Lung	0
TCGA-50-5931-11A	Lung	0
TCGA-50-5932-11A	Lung	0
TCGA-50-5933-11A	Lung	0
TCGA-50-5935-11A	Lung	0
TCGA-50-5936-11A	Lung	0
TCGA-50-5939-11A	Lung	0
TCGA-50-6591-11A	Lung	0
TCGA-50-6592-11A	Lung	0
TCGA-50-6593-11A	Lung	0
TCGA-73-4658-11A	Lung	0
TCGA-73-4676-11A	Lung	0
TCGA-A6-2675-11A	Large Intestine	0
TCGA-A6-2684-11A	Large Intestine	0
TCGA-A6-2686-11A	Large Intestine	0
TCGA-A6-4107-11A	Large Intestine	0
TCGA-A6-5667-11A	Large Intestine	0
TCGA-AZ-6598-11A	Large Intestine	0
TCGA-AZ-6599-11A	Large Intestine	0
TCGA-AZ-6601-11A	Large Intestine	0
TCGA-BR-6452-11A	Stomach	0
TCGA-BR-6566-11A	Stomach	0
TCGA-FZ-5924-11A	Pancreas	0
TCGA-G4-6295-11A	Large Intestine	0
TCGA-G4-6297-11A	Large Intestine	0
TCGA-G4-6302-11A	Large Intestine	0
TCGA-G4-6311-11A	Large Intestine	0
TCGA-G4-6314-11A	Large Intestine	0
TCGA-G4-6320-11A	Large Intestine	0
TCGA-G4-6322-11A	Large Intestine	0
TCGA-G4-6625-11A	Large Intestine	0
TCGA-L5-A43C-11A	Esophagus	0

## Sheet: S6
Supplementary data S6. Number of cancer samples identified with epimutations in PPEIP gene promoters and those considered recurrent and rare.
PPEIP gene name	No. individuals with epimutations	Considered recurrent or rare epimutations
PTPRT	303	Recurrent
CDH2	261	Recurrent
EYA4	258	Recurrent
SLITRK5	227	Recurrent
NTRK3	207	Recurrent
ADCY8	205	Recurrent
DNAJC6	166	Recurrent
PPM1E	156	Recurrent
FBP2	149	Recurrent
GRIN3A	133	Recurrent
INPP5B	130	Recurrent
TMEM132D	127	Recurrent
PPP1R14A	123	Recurrent
PPP1R3C	120	Recurrent
PTPRM	111	Recurrent
PDLIM4	107	Recurrent
MAGI2	101	Recurrent
ZEB2	101	Recurrent
SLITRK1	95	Recurrent
PTPRZ1	89	Recurrent
IGFBP3	81	Recurrent
MTMR7	75	Recurrent
SLITRK3	73	Recurrent
PTPN13	68	Recurrent
DUSP26	66	Recurrent
SLC6A3	62	Recurrent
REG1A	60	Recurrent
PTPRO	54	Recurrent
MEF2C	52	Recurrent
FLT4	51	Recurrent
PHOSPHO1	50	Recurrent
PPFIA2	49	Recurrent
PTPRN	44	Recurrent
ACP5	41	Recurrent
FBXL2	41	Recurrent
DUSP5	40	Recurrent
ROS1	40	Recurrent
PTPN5	39	Recurrent
PSTPIP2	37	Recurrent
CA3	36	Recurrent
PPP1R14C	36	Recurrent
PPP1R16B	32
TGFB2	26
SLC7A14	25
EYA2	24
GHR	23
PTPRQ	23
DUSP23	21
FKBP1B	20
KAT2A	20
NKD1	19
CCDC8	18
DRD2	18
PPP4R2	17
IRS2	16
LRRC4B	16
PPP1R9A	16
NPNT	15
DOLPP1	14
NFATC2	14
PIK3R1	13
PPP1R3G	13
DUSP15	12
KIFAP3	12
CPPED1	11
PPP1R1A	11
AKAP5	10
ACPP	8
NUAK1	8
PTPRB	8
PTPRG	8
RIPK3	8
EYA1	7	Rare
SBF2	7	Rare
SPHK1	7	Rare
G6PC3	6	Rare
MAPT	6	Rare
PPP1R16A	6	Rare
PPP1R1B	6	Rare
SGPP2	6	Rare
CDC25B	5	Rare
CSRNP3	5	Rare
FBP1	5	Rare
INPP4B	5	Rare
NUDT16	5	Rare
ROCK2	5	Rare
SH3RF2	5	Rare
SKAP1	5	Rare
ACP1	4	Rare
BMP2	4	Rare
EGFR	4	Rare
FOXO1	4	Rare
INPP5J	4	Rare
PARD3	4	Rare
PFKFB4	4	Rare
PHACTR3	4	Rare
PPP2R2B	4	Rare
SPOCD1	4	Rare
ANK1	3	Rare
CEACAM1	3	Rare
CHP2	3	Rare
DUSP2	3	Rare
DUSP22	3	Rare
ELFN2	3	Rare
ITGA1	3	Rare
LMTK3	3	Rare
NANP	3	Rare
NT5C	3	Rare
PPP3CC	3	Rare
PTPRD	3	Rare
PTPRN2	3	Rare
PTPRR	3	Rare
RPA2	3	Rare
SGPP1	3	Rare
SYK	3	Rare
ANKRD44	2	Rare
ATP1A2	2	Rare
CADM4	2	Rare
CTDSPL	2	Rare
DUSP4	2	Rare
JAK3	2	Rare
LGALS3	2	Rare
MGAT5	2	Rare
MTMR9	2	Rare
PPARA	2	Rare
PPP1R3E	2	Rare
PTN	2	Rare
SIRPA	2	Rare
SSH3	2	Rare
TCTEX1D4	2	Rare
TESC	2	Rare
JUP	2	Rare
PPP1R3B	1	Rare
ACP2	1	Rare
ACP6	1	Rare
BMP2K	1	Rare
CDKN3	1	Rare
CRY1	1	Rare
EPHX2	1	Rare
EPM2A	1	Rare
GTF2F1	1	Rare
PFKFB2	1	Rare
PFKFB3	1	Rare
PGAM5	1	Rare
PHACTR2	1	Rare
PPARG	1	Rare
PPM1H	1	Rare
PPM1M	1	Rare
PPP1R13B	1	Rare
PPP2R2C	1	Rare
PPP2R3A	1	Rare
PTPN6	1	Rare
PTPRS	1	Rare
PTPRU	1	Rare
ROCK1	1	Rare
SH2D4A	1	Rare
SLC9A3R2	1	Rare
SLITRK6	1	Rare
STAT6	1	Rare
UBASH3B	1	Rare

## Sheet: S7
Supplementary data S7: Individual beta values for patients with recurrent and rare hypermethylation events in PPEIP genes from Figure 2D
Recurrent epimutation in: INPP5B
ProbeID	CHR	MAPINFO	UCSC_RefGene_Name	UCSC_RefGene_Group	TCGA-DM-A1HB-01A	TCGA-QL-A97D-01A	TCGA-5M-AATE-01A	TCGA-CK-5913-01A	TCGA-CA-5797-01A	TCGA-CM-6162-01A	TCGA-CM-5864-01A	TCGA-A6-6780-01A	TCGA-A6-6780-01B	TCGA-DC-5337-01A	TCGA-CA-6716-01A	TCGA-G4-6628-01A	TCGA-AA-3511-01A	TCGA-AF-6672-01A	TCGA-EF-5830-01A	TCGA-A6-6651-01A	TCGA-CK-6747-01A	TCGA-CM-6676-01A	TCGA-F4-6808-01A	COLO-678	SW1463	PDM.46	PDM.5	PDM.7	TCGA-L5-A43H-01A	TCGA-IG-A3QL-01A	TCGA-LN-A49O-01A	TCGA-IG-A3YB-01A	TCGA-LN-A49K-01A	TCGA-LN-A49V-01A	TCGA-LN-A49S-01A	TCGA-L5-A43J-01A	TCGA-LN-A49R-01A	TCGA-LN-A49L-01A	TCGA-L5-A88Y-01A	TCGA-LN-A7HZ-01A	TCGA-LN-A7HW-01A	TCGA-VR-A8EU-01A	TCGA-VR-A8EZ-01A	TCGA-IG-A8O2-01A	TCGA-V5-A7RB-01A	TCGA-VR-A8EW-01A	TCGA-IG-A6QS-01A	TCGA-JY-A6FE-01A	TCGA-L5-A8NF-01A
cg23262274	1	38412519	INPP5B	5'UTR	0.586607	0.686167	0.579287	0.597721	0.62628	0.505627	0.724639	0.481579	0.539645	0.482475	0.723622	0.583218	0.691687	0.724255	0.593524	0.478369	0.471427	0.533394	0.530056	0.910728	0.789146	0.595537	0.850361	0.819919	0.518045	0.71934	0.691671	0.6536	0.574993	0.795455	0.610674	0.687048	0.716693	0.745082	0.507163	0.636426	0.565847	0.624718	0.626571	0.6727	0.649292	0.625212	0.527563	0.59685	0.647513
cg17949727	1	38412684	INPP5B	5'UTR;1stExon	0.479048	0.693574	0.672526	0.600932	0.729188	0.556738	0.747483	0.571739	0.536777	0.449227	0.763433	0.565016	0.645696	0.695721	0.599921	0.473463	0.501549	0.545912	0.454718	0.965471	0.974377	0.39528	0.968013	0.968558	0.486082	0.65921	0.76037	0.716374	0.537618	0.923481	0.726174	0.671177	0.864466	0.777932	0.572683	0.603831	0.562763	0.559052	0.691261	0.71403	0.638809	0.618866	0.584563	0.601821	0.617757
cg10784030	1	38412688	INPP5B	5'UTR;1stExon	0.4645	0.57381	0.570202	0.383766	0.608024	0.533354	0.57468	0.454214	0.392645	0.45645	0.659505	0.526611	0.641961	0.523209	0.451576	0.478969	0.539548	0.560358	0.432504	0.892806	0.849794	0.267638	0.87023	0.913014	0.413137	0.509292	0.699062	0.662059	0.430529	0.7947	0.492356	0.371389	0.60115	0.675718	0.450714	0.462236	0.513457	0.472215	0.463509	0.495702	0.577716	0.362042	0.474558	0.305847	0.4765
cg05749969	1	38412711	INPP5B	5'UTR;1stExon	0.530941	0.718359	0.615981	0.677499	0.7516	0.578578	0.737916	0.51896	0.5743	0.57357	0.746925	0.672145	0.783131	0.759203	0.71308	0.546449	0.550322	0.627333	0.572553	0.928292	0.908314	0.594348	0.885347	0.902312	0.561869	0.690404	0.679675	0.709705	0.571794	0.855676	0.640243	0.587725	0.737845	0.73292	0.609495	0.667796	0.631649	0.559028	0.581429	0.683868	0.669011	0.652127	0.626853	0.674856	0.684462
cg02309273	1	38412744	INPP5B	TSS200	0.502458	0.693366	0.635633	0.518518	0.716788	0.581582	0.745155	0.52705	0.515026	0.534782	0.753579	0.620529	0.67967	0.779631	0.653411	0.516214	0.518123	0.605746	0.535505	0.937498	0.961745	0.512363	0.910736	0.883241	0.455617	0.433903	0.671931	0.682965	0.497162	0.862124	0.491069	0.539471	0.713047	0.727589	0.384401	0.58824	0.532514	0.41534	0.594337	0.569784	0.627785	0.562079	0.578786	0.468803	0.583254
cg17489086	1	38412818	INPP5B	TSS200	0.072772	0.116154	0.0568562	0.0669981	0.251689	0.127553	0.145054	0.0708707	0.0621984	0.124771	0.275599	0.138935	0.118904	0.113411	0.08121	0.247892	0.082824	0.258381	0.13933	0.48858	0.330551	0.300359	0.0853944	0.102493	0.10103	0.0803075	0.100398	0.273224	0.0792931	0.506344	0.0660136	0.112708	0.0995374	0.364546	0.0559505	0.0869348	0.097417	0.0761285	0.0861639	0.0892518	0.248052	0.0973094	0.154867	0.0682951	0.115014
cg01917259	1	38414057	INPP5B	TSS1500	0.785279	0.556834	0.357283	0.610075	0.402121	0.530606	0.512415	0.521069	0.630978	0.511597	0.458113	0.595712	0.329662	0.442126	0.452865	0.520298	0.57611	0.563957	0.462806	0.943889	0.942234	0.601402	0.380936	0.0681621	0.574568	0.520023	0.845225	0.682128	0.649316	0.889098	0.393219	0.773321	0.657488	0.726583	0.515266	0.735378	0.485215	0.624151	0.623678	0.547259	0.607725	0.531505	0.53371	0.625614	0.317851
Recurrent epimutation in: PSTPIP2
ProbeID	CHR	MAPINFO	UCSC_RefGene_Name	UCSC_RefGene_Group	TCGA-DM-A1HB-01A	TCGA-CK-5913-01A	TCGA-CM-6675-01A	TCGA-G4-6628-01A	TCGA-CK-6746-01A	KM12	RKO	SW48	TCGA-L5-A88Y-01A	TCGA-V5-A7RB-01A	TCGA-2H-A9GF-01A	TCGA-L5-A8NN-01A	TCGA-JY-A6FA-01A	TCGA-L5-A8NL-01A	ESO26	PDM.67	TCGA-44-2656-01A	A549	ABC-1	NCI-H1355	NCI-H1781	NCI-H1793	NCI-H441	NCI-H650	PA-TU-8902	PANC-10-05	TCGA-IN-8663-01A	TCGA-FP-A4BF-01A	TCGA-D7-8573-01A	TCGA-BR-8372-01A	TCGA-BR-8370-01A	TCGA-D7-A4YY-01A	TCGA-VQ-A91D-01A	TCGA-VQ-AA6A-01A	KATOIII	NCI-SNU-1	TGBC11TKB	TCGA-A6-2671-11A	TCGA-A6-2679-11A	TCGA-A6-2680-11A	TCGA-A6-2681-11A	TCGA-A6-2682-11A	TCGA-AG-A01W-11A	TCGA-AG-A01Y-11A	TCGA-AG-A020-11A
cg20670302	18	43652172	PSTPIP2	1stExon;5'UTR	0.400829	0.409982	0.690208	0.461145	0.681665	0.981844	0.984259	0.982678	0.359187	0.398259	0.544033	0.582029	0.594452	0.3525	0.97516	0.971959	0.317379	0.657738	0.975722	0.731565	0.981038	0.983963	0.984974	0.917896	0.979501	0.981395	0.656944	0.461837	0.454047	0.570862	0.508292	0.496151	0.500597	0.544614	0.983722	0.975611	0.980606	0.0178998	0.0257733	0.0148879	0.0178125	0.0307752	0.0167576	0.0170286	0.0158746
cg11864882	18	43652232	PSTPIP2	1stExon;5'UTR	0.46024	0.469406	0.545384	0.480497	0.685099	0.985453	0.983843	0.981233	0.405685	0.44853	0.545057	0.617301	0.540889	0.329126	0.976786	0.948435	0.351577	0.545917	0.979983	0.714113	0.970141	0.983231	0.984685	0.972859	0.98207	0.969993	0.681988	0.443207	0.436353	0.557479	0.490071	0.487543	0.534372	0.577802	0.983709	0.977656	0.952433	0.0188532	0.0259438	0.0169716	0.016837	0.0218653	0.017862	0.0184527	0.018655
cg17329670	18	43652255	PSTPIP2	TSS200	0.506904	0.510723	0.688042	0.538782	0.69231	0.988702	0.989739	0.98703	0.428162	0.489091	0.609336	0.634618	0.565474	0.459017	0.982026	0.975948	0.451757	0.67617	0.982719	0.722961	0.984677	0.987363	0.990415	0.968481	0.986297	0.984828	0.700909	0.559551	0.496314	0.604578	0.543987	0.613675	0.5707	0.582924	0.987319	0.984656	0.969703	0.0262792	0.03148	0.0140865	0.0172985	0.0317082	0.0153374	0.0211234	0.0160772
cg21949781	18	43652366	PSTPIP2	TSS200	0.51227	0.555526	0.593247	0.639403	0.777789	0.947494	0.91052	0.919772	0.466092	0.581759	0.712197	0.669402	0.601027	0.503663	0.913999	0.938022	0.418878	0.805513	0.933247	0.743198	0.840939	0.910995	0.914554	0.785751	0.888383	0.749718	0.776567	0.556917	0.534774	0.698716	0.574528	0.636345	0.610831	0.665811	0.90296	0.829405	0.80024	0.0919013	0.141963	0.0570461	0.0721109	0.143946	0.0457009	0.104595	0.0663903
cg24026435	18	43652398	PSTPIP2	TSS200	0.467137	0.547392	0.552412	0.608167	0.240462	0.512252	0.578618	0.891941	0.47877	0.446539	0.73335	0.688826	0.345657	0.703914	0.605792	0.880449	0.197908	0.387869	0.892297	0.417041	0.597339	0.467385	0.660596	0.51641	0.593031	0.184609	0.364428	0.436348	0.52581	0.583082	0.619419	0.809154	0.452643	0.290664	0.855064	0.840536	0.155938	0.0452301	0.0731236	0.0319177	0.0391249	0.077355	0.0400508	0.0334858	0.0374868
cg03405114	18	43652430	PSTPIP2	TSS200	0.521775	0.527916	0.603342	0.573937	0.808146	0.986102	0.983895	0.98876	0.448219	0.544807	0.720969	0.810104	0.670561	0.424201	0.978935	0.956999	0.403286	0.956587	0.980883	0.785062	0.979416	0.98483	0.97624	0.955251	0.981834	0.860775	0.854313	0.605829	0.530682	0.827312	0.647229	0.706598	0.741029	0.718808	0.977974	0.982662	0.893081	0.0578981	0.115086	0.0203966	0.0334352	0.0686458	0.0351077	0.0384988	0.0320659
cg14304186	18	43652437	PSTPIP2	TSS200	0.507496	0.539968	0.572344	0.456878	0.662426	0.960752	0.962854	0.961355	0.428537	0.544632	0.559667	0.598662	0.670122	0.352861	0.947928	0.942428	0.385639	0.95192	0.949224	0.813966	0.941395	0.780614	0.952277	0.958325	0.948729	0.946734	0.851052	0.609654	0.503669	0.790955	0.622218	0.669288	0.63614	0.661543	0.950405	0.958072	0.795186	0.059491	0.112822	0.0521081	0.056103	0.079935	0.0496693	0.064429	0.0543188
cg26226511	18	43652454	PSTPIP2	TSS1500	0.435135	0.44784	0.514637	0.564205	0.789224	0.574373	0.915062	0.941487	0.375635	0.483485	0.525496	0.507212	0.495838	0.361811	0.941627	0.214642	0.379357	0.652654	0.942126	0.784091	0.388157	0.936082	0.845521	0.745487	0.950504	0.939933	0.560772	0.531023	0.441574	0.593784	0.516001	0.373946	0.543192	0.529565	0.867923	0.886181	0.69759	0.0551866	0.144568	0.0484719	0.0610102	0.103683	0.0631899	0.0761904	0.0592887
cg16730908	18	43652592	PSTPIP2	TSS1500	0.58582	0.593518	0.900006	0.730265	0.900931	0.967993	0.966661	0.959038	0.531216	0.659552	0.61282	0.804319	0.697791	0.505361	0.951475	0.954226	0.637668	0.955163	0.951028	0.930526	0.954026	0.967701	0.961944	0.964774	0.957691	0.964422	0.826611	0.690483	0.739058	0.796317	0.721878	0.881905	0.759864	0.723356	0.962631	0.949274	0.771428	0.372738	0.468883	0.337496	0.28194	0.427222	0.334474	0.410516	0.411338
cg00532474	18	43652594	PSTPIP2	TSS1500	0.77076	0.556546	0.959958	0.84555	0.978477	0.983176	0.983805	0.983212	0.49711	0.716158	0.715452	0.878538	0.879516	0.4443	0.975803	0.966462	0.696932	0.986109	0.977915	0.981458	0.978758	0.984542	0.982569	0.983236	0.976732	0.982091	0.93791	0.797746	0.854089	0.944181	0.740442	0.879469	0.84829	0.888337	0.97884	0.979119	0.957753	0.297289	0.420521	0.214925	0.13752	0.348739	0.253506	0.286049	0.292249
Rare epimutation in PPP3CC (one individual)
ProbeID	CHR	MAPINFO	UCSC_RefGene_Name	UCSC_RefGene_Group	RKO	TCGA-A6-2671-11A	TCGA-A6-2679-11A	TCGA-A6-2680-11A	TCGA-A6-2681-11A	TCGA-A6-2682-11A	TCGA-AG-A01W-11A	TCGA-AG-A01Y-11A	TCGA-AG-A020-11A	TCGA-AG-A02N-11A	TCGA-AG-A036-11A
cg16102063	8	22298240	PPP3CC	TSS1500	0.972119	0.231812	0.167311	0.177776	0.203085	0.220631	0.377607	0.325135	0.298798	0.316757	0.264528
cg17260383	8	22298246	PPP3CC	TSS1500	0.958945	0.0490295	0.0538694	0.0495398	0.0508882	0.0475006	0.063621	0.0700152	0.0597537	0.0630332	0.0731145
cg01320780	8	22298453	PPP3CC	TSS200	0.932953	0.0391087	0.0458606	0.0368298	0.0538206	0.041862	0.0827688	0.0858133	0.0944962	0.0814815	0.0851135
cg06824641	8	22298455	PPP3CC	TSS200	0.771794	0.0367665	0.0377056	0.0260543	0.0351037	0.039367	0.0688094	0.0665665	0.0737815	0.0669332	0.110939
cg27004076	8	22298571	PPP3CC	TSS200	0.976006	0.0242619	0.0189529	0.0256261	0.022344	0.0218445	0.0282142	0.0285762	0.0306065	0.0222445	0.0320345
cg17642145	8	22298578	PPP3CC	TSS200	0.982947	0.0208965	0.0200499	0.0210471	0.0204385	0.0222737	0.0230867	0.0266322	0.0248824	0.0224029	0.0234772
cg05713735	8	22298584	PPP3CC	TSS200	0.958053	0.0277414	0.0232671	0.0243083	0.0260664	0.0305342	0.030691	0.0283826	0.0307752	0.0284272	0.0305082
cg25983305	8	22298586	PPP3CC	TSS200	0.975607	0.017465	0.0166212	0.0194869	0.0179379	0.0200129	0.0188836	0.0233458	0.0259791	0.025772	0.0223479
cg17838127	8	22298935	PPP3CC	1stExon	0.900087	0.0362111	0.034729	0.0316398	0.0353325	0.0364163	0.0417723	0.0528786	0.0392387	0.0526927	0.0484842
Rare epimutation in PPP1R3B (one individual)
ProbeID	CHR	MAPINFO	UCSC_RefGene_Name	UCSC_RefGene_Group	KYSE-70	TCGA-L5-A4OF-11A	TCGA-L5-A4OH-11A	TCGA-L5-A4OI-11A	TCGA-L5-A4OM-11A	TCGA-L5-A4OG-11A	TCGA-L5-A4OJ-11A	TCGA-L5-A4OE-11A	TCGA-L5-A4OP-11A
cg20400248	8	9005257	PPP1R3B	5'UTR	0.850497	0.258182	0.288848	0.292056	0.200861	0.275682	0.223878	0.343781	0.190261
cg24727203	8	9007933	PPP1R3B	5'UTR	0.879002	0.0712331	0.0998805	0.0734793	0.0783151	0.0782967	0.0471208	0.0879934	0.0680335
cg19508701	8	9008170	PPP1R3B	5'UTR;1stExon	0.986398	0.0188292	0.0158253	0.0123669	0.0145706	0.0161347	0.0151692	0.0139632	0.0152093
cg10347799	8	9008364	PPP1R3B	TSS200	0.969892	0.0154686	0.0228452	0.0170072	0.0180026	0.0170779	0.0190061	0.0168981	0.0170916
cg23433113	8	9008373	PPP1R3B	TSS200	0.877695	0.0381135	0.0623288	0.0473767	0.0525481	0.0511673	0.0512853	0.0545941	0.053228
cg10317098	8	9008406	PPP1R3B	TSS200	0.768987	0.0316877	0.0307858	0.0252107	0.0254118	0.0335582	0.036524	0.0195751	0.0240964
cg19422304	8	9008446	PPP1R3B	TSS1500	0.823972	0.0217906	0.0241568	0.0177494	0.0268039	0.0193607	0.0249815	0.0247507	0.023306
cg10186992	8	9008645	PPP1R3B	TSS1500	0.905174	0.0607251	0.0436552	0.034541	0.0481903	0.0392389	0.043715	0.0559579	0.0454227
cg01092561	8	9008681	PPP1R3B	TSS1500	0.854966	0.0290287	0.0399456	0.0310835	0.042665	0.0323687	0.0410465	0.0278922	0.0377876
[truncated: 127 more columns]

## Sheet: S8
Suppplementary data S8: Average promoter DNA methylation values for PTP and DUSP genes
Sample ID	Cell model	Primary site	ACP1	DNAJC6	PTP4A1	PTP4A2	PTP4A3	PTPDC1	PTPMT1	PTPN1	PTPN11	PTPN12	PTPN13	PTPN14	PTPN18	PTPN2	PTPN21	PTPN22	PTPN23	PTPN3	PTPN4	PTPN5	PTPN6	PTPN7	PTPN9	PTPRA	PTPRB	PTPRC	PTPRD	PTPRE	PTPRF	PTPRG	PTPRH	PTPRJ	PTPRK	PTPRM	PTPRN	PTPRN2	PTPRO	PTPRR	PTPRS	PTPRT	PTPRU	PTPRZ1	TPTE	CDC14A	CDC14B	CDC14C	DUSP1
C2BBe1	Cancer Cell Line	Colon	0.0317256	0.649985	0.111628	0.496172	0.748749	0.446042	0.191478	0.0854097	0.157953	0.113624	0.206869	0.338333	0.0880616	0.179164	0.388297	0.833105	0.0330495	0.623377	0.353197	0.795034	0.434387	0.869441	0.107241	0.610496	0.192488	0.587087	0.357056	0.685543	0.510302	0.0413857	0.58364	0.428209	0.0559037	0.145915	0.862299	0.705312	0.710584	0.654357	0.682412	0.932874	0.209147	0.272218	0.832696	0.0319193	0.192413	0.688507	0.0526369
DIFI	Cancer Cell Line	Colon	0.0365148	0.0816332	0.114294	0.458782	0.830138	0.499946	0.224842	0.104217	0.169112	0.136084	0.168623	0.398787	0.0669227	0.213571	0.241234	0.880471	0.0488188	0.790157	0.365144	0.584244	0.424334	0.805375	0.0603222	0.61227	0.199242	0.848226	0.31005	0.668798	0.501957	0.0571	0.467114	0.308848	0.0608791	0.13187	0.566705	0.263338	0.491011	0.617835	0.233302	0.369106	0.172806	0.118476	0.570586	0.057633	0.0601503	0.704981	0.0749369
GP5d	Cancer Cell Line	Colon	0.0285065	0.526851	0.105037	0.384388	0.80129	0.491588	0.152251	0.0576688	0.157958	0.148747	0.13831	0.343416	0.153672	0.209428	0.175344	0.916564	0.0344432	0.45686	0.359571	0.812157	0.417365	0.868643	0.0794568	0.614005	0.200332	0.682394	0.500169	0.643301	0.487199	0.0444532	0.533724	0.318948	0.0411052	0.805579	0.903843	0.223648	0.924271	0.649751	0.528524	0.958239	0.262615	0.631929	0.702367	0.0318528	0.0426174	0.66836	0.254888
HCC-56	Cancer Cell Line	Colon	0.0255713	0.0789936	0.15169	0.0521371	0.608441	0.506634	0.222786	0.0594676	0.163089	0.111779	0.147594	0.349411	0.113842	0.276672	0.237183	0.480443	0.0323803	0.574895	0.383423	0.590805	0.394191	0.813292	0.0591089	0.586304	0.203153	0.848422	0.336775	0.567916	0.422456	0.045562	0.161133	0.134496	0.0384833	0.301566	0.847115	0.331553	0.139467	0.690784	0.452884	0.726573	0.258703	0.237855	0.85603	0.0302007	0.0449225	0.710285	0.0602613
HCC2998	Cancer Cell Line	Colon	0.0378864	0.654138	0.195263	0.145535	0.596305	0.48699	0.157711	0.0619497	0.15909	0.110772	0.413653	0.359698	0.0519508	0.205496	0.271679	0.908662	0.0390516	0.627686	0.382723	0.76299	0.380734	0.75285	0.0653302	0.60814	0.200605	0.805113	0.255436	0.584092	0.462603	0.0489919	0.182468	0.215673	0.051084	0.354369	0.809855	0.308428	0.458893	0.677438	0.422452	0.948874	0.25356	0.161829	0.688993	0.0377353	0.0521867	0.756583	0.0729211
HCT-116	Cancer Cell Line	Colon	0.179723	0.907203	0.158856	0.205428	0.792263	0.543424	0.234292	0.0302624	0.156015	0.156137	0.144129	0.348141	0.125632	0.165066	0.331163	0.91305	0.0243551	0.582813	0.379326	0.867825	0.42323	0.891598	0.0332292	0.632903	0.95431	0.906386	0.690452	0.643574	0.533917	0.029052	0.521611	0.267144	0.0283948	0.863449	0.974008	0.516932	0.913528	0.835629	0.730603	0.969098	0.277079	0.954384	0.891226	0.0188091	0.175084	0.730266	0.103969
HCT-15	Cancer Cell Line	Colon	0.0290471	0.859037	0.175344	0.0552659	0.643769	0.480392	0.179805	0.047664	0.162602	0.135315	0.145155	0.311666	0.108012	0.190351	0.334485	0.927175	0.0315937	0.608708	0.367359	0.721978	0.413746	0.808253	0.05355	0.61825	0.181694	0.68118	0.364444	0.579039	0.505544	0.04133	0.460475	0.277508	0.0406764	0.687716	0.779565	0.631046	0.814464	0.63339	0.571375	0.947853	0.248939	0.92327	0.658016	0.0341075	0.0748784	0.674475	0.0612147
HT-115	Cancer Cell Line	Colon	0.0278389	0.474104	0.131699	0.181295	0.56416	0.485042	0.159312	0.0502515	0.112028	0.123729	0.0730788	0.353144	0.0599656	0.162062	0.166178	0.942993	0.0393616	0.543358	0.368334	0.624268	0.374168	0.701969	0.0628422	0.592493	0.207656	0.692004	0.412484	0.508659	0.478453	0.0445903	0.0396644	0.0790146	0.0468456	0.410891	0.819747	0.248731	0.510314	0.591583	0.498307	0.950323	0.253417	0.546927	0.814015	0.0337705	0.0382229	0.671696	0.0485349
HT-29	Cancer Cell Line	Colon	0.0260991	0.724652	0.10971	0.252703	0.404774	0.474271	0.209769	0.0596121	0.156667	0.0661903	0.132805	0.276774	0.0490895	0.186941	0.164113	0.924639	0.0309065	0.575628	0.363643	0.634329	0.417678	0.653403	0.0445368	0.600278	0.198073	0.89331	0.482732	0.576171	0.412843	0.270008	0.113194	0.149416	0.0446147	0.88936	0.73299	0.446987	0.796106	0.66343	0.694621	0.920933	0.258033	0.909811	0.777075	0.0334301	0.0359178	0.671717	0.0550257
HT55	Cancer Cell Line	Colon	0.0272493	0.111696	0.105247	0.339471	0.751912	0.502418	0.205062	0.0581276	0.168364	0.105315	0.153288	0.362043	0.142433	0.198523	0.245939	0.371781	0.0382739	0.596523	0.37747	0.588438	0.434567	0.649558	0.0585189	0.592216	0.20338	0.579897	0.218989	0.591613	0.422216	0.0443992	0.426508	0.193361	0.0434625	0.290609	0.485944	0.28801	0.401404	0.524519	0.379661	0.630489	0.25372	0.266757	0.726841	0.0328655	0.0441235	0.571606	0.0841469
KM12	Cancer Cell Line	Colon	0.0258525	0.89243	0.105493	0.255187	0.461987	0.496105	0.2021	0.0440818	0.147949	0.110838	0.949656	0.332015	0.178064	0.162047	0.331253	0.939605	0.030298	0.636155	0.359443	0.820554	0.425984	0.778474	0.0530814	0.627502	0.221501	0.857641	0.745817	0.64263	0.490684	0.0342049	0.0734258	0.320688	0.0358627	0.880237	0.894924	0.359236	0.888808	0.72814	0.728862	0.961601	0.300203	0.647292	0.861519	0.0267335	0.0362403	0.683137	0.0654461
CaR-1	Cancer Cell Line	Colon	0.0367651	0.865001	0.117675	0.486761	0.55728	0.491189	0.243132	0.0753691	0.164335	0.125614	0.103883	0.270796	0.0686004	0.205959	0.254124	0.363287	0.042325	0.674708	0.378728	0.650641	0.508124	0.775086	0.0780314	0.603643	0.210382	0.887835	0.400498	0.604696	0.49609	0.0674314	0.402405	0.193828	0.0483754	0.192035	0.766986	0.541291	0.420577	0.508444	0.457706	0.923174	0.253314	0.397513	0.686136	0.0513634	0.0506538	0.677075	0.06606
LoVo	Cancer Cell Line	Colon	0.175557	0.709883	0.230851	0.285219	0.610125	0.438146	0.19348	0.11396	0.160633	0.131103	0.115469	0.33333	0.169495	0.208045	0.197487	0.896242	0.0432922	0.823083	0.366822	0.586607	0.468214	0.815296	0.0845496	0.611894	0.151376	0.649232	0.293667	0.659704	0.537588	0.0505477	0.483038	0.317251	0.0596794	0.522961	0.16446	0.428098	0.586442	0.539915	0.592251	0.865941	0.254952	0.283936	0.53432	0.0396226	0.0621255	0.489995	0.191429
LS-123	Cancer Cell Line	Colon	0.118617	0.850957	0.109345	0.289685	0.868701	0.498543	0.18934	0.0591818	0.202852	0.116773	0.105911	0.346562	0.0621628	0.201904	0.169212	0.436098	0.0380665	0.563767	0.340583	0.791343	0.441722	0.871013	0.0642566	0.614891	0.204402	0.803421	0.368047	0.605846	0.47283	0.0622095	0.336199	0.110334	0.0549452	0.445622	0.820667	0.326322	0.862076	0.67873	0.686976	0.957661	0.256245	0.685362	0.64459	0.0315487	0.0388198	0.630823	0.0604338
LS-180	Cancer Cell Line	Colon	0.0276654	0.211421	0.181065	0.214951	0.534549	0.398016	0.199164	0.0583008	0.16379	0.106296	0.13697	0.335963	0.0846546	0.208187	0.16778	0.848243	0.0356348	0.576135	0.364495	0.396401	0.378937	0.576356	0.0640965	0.581437	0.203278	0.686435	0.354428	0.56642	0.448226	0.0403873	0.11204	0.233494	0.0476553	0.533303	0.565325	0.305401	0.350312	0.571809	0.296903	0.871806	0.25235	0.283326	0.563224	0.0519294	0.0453725	0.628152	0.14349
LS-513	Cancer Cell Line	Colon	0.0303481	0.376331	0.169426	0.285173	0.54388	0.465782	0.214202	0.0621886	0.152918	0.113495	0.121768	0.344287	0.0859019	0.203406	0.219573	0.920333	0.0342645	0.444194	0.353886	0.542464	0.401249	0.744399	0.0571909	0.58228	0.201681	0.703674	0.376163	0.555602	0.507258	0.0429747	0.224369	0.110984	0.0452889	0.622988	0.724482	0.212979	0.665535	0.487758	0.543418	0.953827	0.348424	0.718037	0.720812	0.0314042	0.043205	0.601279	0.0623489
LS-1034	Cancer Cell Line	Colon	0.0270534	0.267877	0.109712	0.189077	0.550334	0.479403	0.229697	0.0679877	0.161089	0.10827	0.10753	0.3497	0.137163	0.193692	0.180077	0.586862	0.036722	0.448355	0.388199	0.613976	0.387986	0.670867	0.0649397	0.580077	0.189322	0.666723	0.287697	0.539619	0.474728	0.0438694	0.253718	0.311754	0.0353571	0.903395	0.566516	0.458508	0.54243	0.395524	0.424001	0.951702	0.253601	0.650008	0.599613	0.0326768	0.148625	0.694925	0.0659136
LS-411N	Cancer Cell Line	Colon	0.0286295	0.376586	0.169854	0.396512	0.646748	0.491093	0.240905	0.0612511	0.16008	0.15493	0.186171	0.35471	0.143595	0.204692	0.176458	0.858285	0.0394447	0.595035	0.366107	0.681105	0.421347	0.800223	0.0639959	0.594154	0.198458	0.793309	0.595357	0.600272	0.511851	0.0467858	0.374216	0.356479	0.0615245	0.913141	0.61707	0.499927	0.760131	0.677038	0.641762	0.943965	0.247951	0.735112	0.796181	0.0394323	0.176604	0.678183	0.0962802
MDST8	Cancer Cell Line	Colon	0.521806	0.655221	0.340332	0.44917	0.287778	0.532467	0.560326	0.0615896	0.170046	0.149169	0.10132	0.347623	0.121802	0.316593	0.328225	0.267698	0.0457357	0.385418	0.453633	0.305439	0.822017	0.514529	0.138481	0.614236	0.595572	0.878756	0.407809	0.603528	0.553342	0.0449749	0.456445	0.488435	0.047072	0.231468	0.456095	0.439196	0.293673	0.127307	0.63971	0.114367	0.248497	0.278057	0.645659	0.035688	0.197517	0.549835	0.063644
NCI-H508	Cancer Cell Line	Colon	0.0305228	0.229496	0.112393	0.17749	0.43729	0.358042	0.210351	0.0697207	0.142909	0.118173	0.113217	0.341999	0.057256	0.209997	0.23873	0.923873	0.0392742	0.714022	0.355153	0.620638	0.367637	0.592288	0.0581737	0.562059	0.20224	0.648655	0.278019	0.510332	0.469826	0.0510887	0.297882	0.0575668	0.0419196	0.445959	0.747236	0.257913	0.822334	0.624715	0.24258	0.870625	0.25253	0.813632	0.768964	0.0394249	0.064326	0.685675	0.0706021
NCI-H630	Cancer Cell Line	Colon	0.0350533	0.118076	0.0952685	0.323145	0.462091	0.434142	0.147783	0.0615858	0.147931	0.102541	0.0935728	0.358588	0.065245	0.157811	0.167925	0.920851	0.0347941	0.585075	0.358248	0.473036	0.373581	0.584909	0.0419622	0.549865	0.202912	0.731515	0.238453	0.545417	0.333478	0.0465903	0.443491	0.10331	0.0482276	0.163487	0.194952	0.135926	0.567917	0.410027	0.122457	0.139454	0.249531	0.108921	0.551108	0.0309761	0.0787428	0.582961	0.0792949
NCI-H716	Cancer Cell Line	Colon	0.204877	0.503058	0.199428	0.365699	0.635724	0.388695	0.190766	0.0633744	0.136179	0.109457	0.173655	0.355804	0.199638	0.204406	0.21058	0.879458	0.0372943	0.79986	0.386412	0.413997	0.575053	0.693475	0.0630392	0.588792	0.103521	0.664815	0.346991	0.602641	0.496576	0.0504653	0.394556	0.277052	0.0590887	0.390701	0.922176	0.369269	0.419959	0.635015	0.399446	0.877094	0.240825	0.841882	0.522737	0.0356859	0.341801	0.713702	0.0664907
CCK-81	Cancer Cell Line	Colon	0.026804	0.604363	0.165975	0.102625	0.871493	0.528875	0.207037	0.0577267	0.154619	0.118841	0.195281	0.375619	0.117439	0.179973	0.173417	0.925183	0.0335457	0.681147	0.396348	0.694211	0.392883	0.685718	0.0671678	0.626805	0.203239	0.641414	0.477692	0.586429	0.537615	0.0432204	0.409515	0.445586	0.0601017	0.302725	0.734179	0.365685	0.6556	0.755056	0.421132	0.655252	0.253748	0.308937	0.688248	0.0297298	0.045027	0.714328	0.131072
NCI-H747	Cancer Cell Line	Colon	0.0291218	0.244003	0.119148	0.282282	0.708565	0.501753	0.189694	0.0645989	0.17835	0.110979	0.117438	0.362001	0.104869	0.224991	0.234065	0.928426	0.0312583	0.480818	0.37283	0.725285	0.417136	0.784578	0.0919624	0.599188	0.202325	0.923726	0.325323	0.598453	0.514007	0.0480553	0.375791	0.309756	0.0410449	0.412121	0.758322	0.312783	0.666847	0.637816	0.656326	0.955486	0.252551	0.663804	0.802091	0.0398078	0.039346	0.705937	0.0721416
RCM-1	Cancer Cell Line	Colon	0.0278725	0.376076	0.0807922	0.0777558	0.662442	0.482535	0.183475	0.063873	0.174907	0.10505	0.0949887	0.314368	0.0570204	0.172146	0.325215	0.517428	0.0368729	0.623389	0.372178	0.507417	0.358164	0.724904	0.0659337	0.552443	0.177623	0.712243	0.227594	0.533318	0.404253	0.0406168	0.263775	0.175302	0.0432329	0.355602	0.633999	0.28799	0.571793	0.441526	0.40606	0.757836	0.253728	0.436854	0.532913	0.0306342	0.0421013	0.473905	0.0531597
RKO	Cancer Cell Line	Colon	0.441059	0.891372	0.340426	0.48703	0.557309	0.451589	0.260127	0.06508	0.178414	0.148284	0.921902	0.368867	0.0511007	0.20846	0.340147	0.601639	0.0438859	0.750186	0.418117	0.739116	0.900857	0.589775	0.0678858	0.622852	0.415868	0.764269	0.687164	0.554021	0.519155	0.0459913	0.257292	0.487487	0.0382491	0.877781	0.868814	0.645725	0.897155	0.633435	0.682057	0.961307	0.256892	0.941057	0.801801	0.0400411	0.200047	0.669145	0.25937
SKCO-1	Cancer Cell Line	Colon	0.0289343	0.561084	0.105485	0.289684	0.497611	0.493924	0.233587	0.0703477	0.167136	0.108561	0.130654	0.318413	0.17461	0.208565	0.299537	0.652945	0.0320958	0.561244	0.375788	0.657684	0.414333	0.799914	0.0561114	0.597065	0.205728	0.573137	0.21868	0.648686	0.45442	0.425484	0.114738	0.177231	0.0370978	0.456554	0.663803	0.19466	0.490038	0.534594	0.518188	0.955167	0.25023	0.403931	0.824404	0.0383126	0.0393721	0.5828	0.0566147
SNU-1040	Cancer Cell Line	Colon	0.0351783	0.434095	0.120966	0.359716	0.445933	0.463875	0.15207	0.062299	0.159221	0.117729	0.0480427	0.322437	0.0992445	0.206128	0.232161	0.799872	0.0414538	0.571208	0.361649	0.550101	0.409156	0.740077	0.054699	0.589411	0.200301	0.598911	0.235968	0.594294	0.448181	0.0491614	0.377522	0.260856	0.0440778	0.248037	0.751744	0.229112	0.248617	0.535727	0.474682	0.638325	0.254589	0.349639	0.589158	0.0459348	0.0499367	0.626582	0.133219
SNU-175	Cancer Cell Line	Colon	0.0524137	0.803503	0.17971	0.413816	0.375586	0.473156	0.164638	0.070527	0.155788	0.0982394	0.202729	0.346776	0.159341	0.205902	0.260737	0.916966	0.0401244	0.752556	0.332077	0.455566	0.387088	0.723418	0.055994	0.541622	0.18479	0.868167	0.287026	0.549264	0.467186	0.0491306	0.359391	0.181305	0.0443713	0.0931147	0.654323	0.279949	0.38725	0.670958	0.225927	0.209593	0.125104	0.186248	0.630901	0.0441197	0.0493375	0.693382	0.113452
SNU-283	Cancer Cell Line	Colon	0.0378639	0.091066	0.106185	0.16473	0.662459	0.476885	0.161549	0.0625364	0.134106	0.120174	0.235337	0.365655	0.0618732	0.198535	0.175644	0.922292	0.0417773	0.498533	0.381612	0.705694	0.410647	0.712008	0.0720438	0.58058	0.188883	0.63111	0.272273	0.559804	0.39111	0.0509873	0.262749	0.206609	0.0508574	0.439378	0.921897	0.334032	0.532764	0.529076	0.451647	0.930132	0.252571	0.423498	0.864173	0.0427607	0.0521566	0.702615	0.0811017
SNU-407	Cancer Cell Line	Colon	0.115816	0.608998	0.244922	0.310588	0.759455	0.491627	0.202254	0.0719695	0.159109	0.134152	0.145813	0.360121	0.234433	0.214368	0.219423	0.719883	0.0464944	0.789949	0.36905	0.549864	0.50459	0.807789	0.0697088	0.608955	0.212746	0.798806	0.582136	0.656565	0.528122	0.0574993	0.340051	0.36379	0.0595313	0.874752	0.804291	0.223081	0.72462	0.560413	0.585955	0.95465	0.259968	0.622839	0.806569	0.0495986	0.047242	0.667463	0.102171
SNU-61	Cancer Cell Line	Colon	0.0350254	0.651058	0.147505	0.204885	0.661352	0.489151	0.168726	0.0819128	0.130588	0.114016	0.143317	0.351362	0.100178	0.209881	0.206626	0.915926	0.0415732	0.62002	0.365787	0.64202	0.401415	0.747821	0.0608554	0.572946	0.190546	0.673798	0.326297	0.544167	0.414545	0.0549652	0.257019	0.101141	0.0556945	0.473027	0.653388	0.149072	0.752103	0.561821	0.540394	0.950903	0.216671	0.695386	0.700975	0.0408922	0.0509234	0.734616	0.073852
SNU-81	Cancer Cell Line	Colon	0.0387838	0.345427	0.200335	0.227653	0.694277	0.443341	0.163533	0.0699645	0.170178	0.0976128	0.37166	0.3293	0.181756	0.209994	0.234769	0.707564	0.0472914	0.754379	0.446921	0.776293	0.3983	0.779753	0.0720058	0.600484	0.206906	0.670539	0.309681	0.586467	0.459858	0.0610494	0.0688153	0.16346	0.0514041	0.491813	0.847018	0.398114	0.396612	0.657976	0.580024	0.955664	0.257559	0.87552	0.81311	0.0517161	0.0552538	0.65038	0.0819542
CL-11	Cancer Cell Line	Colon	0.0294954	0.799546	0.114468	0.259747	0.851386	0.500805	0.19752	0.0661881	0.16505	0.119912	0.0666609	0.360521	0.167259	0.209227	0.227786	0.914626	0.0346469	0.566755	0.37463	0.632551	0.480313	0.86955	0.0713353	0.614597	0.209383	0.914951	0.335348	0.6364	0.488833	0.0502755	0.267262	0.435401	0.0432398	0.653894	0.882797	0.530161	0.722065	0.633664	0.73883	0.959365	0.255038	0.888291	0.726823	0.032418	0.0543038	0.719123	0.0677815
SNU-C1	Cancer Cell Line	Colon	0.0460424	0.0546471	0.14362	0.0471625	0.225208	0.480647	0.18372	0.0817868	0.16238	0.110446	0.0677812	0.337059	0.0533626	0.180467	0.191058	0.495127	0.0383435	0.628203	0.314127	0.247381	0.391066	0.448703	0.0717369	0.526581	0.096569	0.211204	0.252973	0.504077	0.346387	0.0522931	0.31223	0.263216	0.0599193	0.352446	0.350579	0.357261	0.261915	0.279508	0.265941	0.602446	0.252002	0.0672256	0.382374	0.0476242	0.0504594	0.323984	0.0598976
SNU-C2B	Cancer Cell Line	Colon	0.0297822	0.161793	0.107913	0.453821	0.543292	0.378328	0.143375	0.0551768	0.156185	0.0927422	0.215029	0.306828	0.0825477	0.043719	0.193206	0.732099	0.0369629	0.746684	0.273859	0.369234	0.372565	0.664855	0.0642541	0.533455	0.122065	0.806375	0.246449	0.494153	0.464958	0.0456777	0.300456	0.162222	0.0592162	0.220941	0.593183	0.273886	0.364143	0.456371	0.253086	0.368385	0.256271	0.301072	0.443233	0.0384163	0.0440834	0.628554	0.233695
SNU-C5	Cancer Cell Line	Colon	0.0340008	0.815182	0.12619	0.054873	0.25476	0.486732	0.249969	0.0627551	0.161751	0.113411	0.925829	0.319087	0.0534866	0.204691	0.221124	0.399553	0.0405212	0.465296	0.367954	0.751899	0.396425	0.791592	0.0640377	0.612384	0.208004	0.847239	0.732164	0.536474	0.471636	0.0579028	0.203305	0.139181	0.0446261	0.890892	0.897249	0.221026	0.860335	0.684573	0.656059	0.956031	0.252952	0.929956	0.823461	0.0518945	0.0463635	0.716212	0.0910234
SW48	Cancer Cell Line	Colon	0.0556478	0.910484	0.229015	0.484288	0.630025	0.478173	0.219405	0.0953063	0.155526	0.157705	0.234998	0.355474	0.177857	0.195159	0.208994	0.438801	0.0351777	0.737075	0.37293	0.748885	0.471841	0.89291	0.0461839	0.618041	0.212945	0.888044	0.631347	0.675981	0.51575	0.0447099	0.66084	0.387911	0.0610001	0.945089	0.889199	0.58149	0.868395	0.806	0.768097	0.960838	0.259753	0.950091	0.826721	0.0334053	0.0631942	0.711136	0.207846
SW1116	Cancer Cell Line	Colon	0.0271012	0.470128	0.108938	0.124091	0.636688	0.479874	0.172533	0.0802981	0.164207	0.100019	0.050842	0.35422	0.0678811	0.202044	0.206428	0.693144	0.031931	0.390149	0.362582	0.750545	0.368695	0.770705	0.0594369	0.580512	0.20067	0.75458	0.384289	0.538867	0.419542	0.0445622	0.177292	0.150174	0.0414895	0.533889	0.69879	0.21746	0.63587	0.580063	0.451642	0.946034	0.251699	0.727457	0.659193	0.0314852	0.0402742	0.435014	0.0595657
SW1417	Cancer Cell Line	Colon	0.0262685	0.920121	0.13441	0.138981	0.650986	0.498076	0.180152	0.0585133	0.153438	0.112273	0.164298	0.358821	0.111481	0.189054	0.232364	0.908054	0.0360956	0.463291	0.358161	0.582253	0.386966	0.778112	0.0493442	0.610013	0.202062	0.853995	0.189171	0.620667	0.516617	0.0528745	0.258827	0.306938	0.0396262	0.661247	0.897868	0.307404	0.505765	0.572501	0.420091	0.87926	0.23295	0.301143	0.562825	0.0341778	0.0386621	0.16333	0.0716379
SW1463	Cancer Cell Line	Colon	0.0276703	0.909982	0.148016	0.194987	0.642452	0.488118	0.226163	0.0638399	0.160236	0.116211	0.619374	0.36214	0.0973545	0.20504	0.169131	0.944731	0.0346146	0.425923	0.386271	0.749381	0.436541	0.759093	0.0685514	0.62182	0.204424	0.576437	0.52508	0.611153	0.527679	0.0438492	0.315791	0.299743	0.0648794	0.476859	0.876116	0.389206	0.869611	0.681541	0.612294	0.958228	0.257679	0.926731	0.840078	0.0363233	0.0455376	0.712429	0.0895573
SW837	Cancer Cell Line	Colon	0.159484	0.882324	0.108708	0.230147	0.876402	0.500702	0.181179	0.0665066	0.153909	0.11357	0.0573498	0.364861	0.0785519	0.201423	0.209939	0.86275	0.0386561	0.509426	0.375924	0.835944	0.444712	0.882275	0.0515253	0.620787	0.148611	0.923544	0.394076	0.582145	0.504264	0.0520996	0.329529	0.147323	0.0369457	0.537112	0.857637	0.235384	0.749845	0.625504	0.670517	0.942677	0.258786	0.863509	0.662231	0.036057	0.0405722	0.722531	0.0514884
SW948	Cancer Cell Line	Colon	0.0328601	0.178751	0.142438	0.266197	0.493553	0.621435	0.220586	0.0921361	0.164567	0.111572	0.0713954	0.321176	0.14065	0.198619	0.214764	0.939493	0.0497645	0.591367	0.372911	0.594606	0.42076	0.804405	0.0604185	0.568507	0.206621	0.486189	0.323684	0.575315	0.457579	0.0488901	0.337109	0.176169	0.057421	0.477197	0.54765	0.277107	0.734659	0.471438	0.461396	0.945447	0.255698	0.691689	0.592378	0.0324526	0.0481756	0.620353	0.0528347
T84	Cancer Cell Line	Colon	0.0320739	0.101652	0.115188	0.0811257	0.614435	0.489164	0.182315	0.0899438	0.162319	0.141145	0.186063	0.357022	0.157511	0.212186	0.254829	0.931055	0.0439136	0.793584	0.389169	0.579326	0.422481	0.715886	0.0633478	0.607993	0.206963	0.45505	0.179932	0.559602	0.523842	0.051843	0.295785	0.394583	0.0489379	0.304382	0.637708	0.297801	0.422957	0.508288	0.312084	0.735017	0.253931	0.731576	0.820158	0.0414206	0.0500413	0.603072	0.132004
CL-40	Cancer Cell Line	Colon	0.0346371	0.365082	0.0555537	0.0495884	0.482275	0.493978	0.163888	0.063763	0.158423	0.0983796	0.0568847	0.347224	0.055482	0.214306	0.250901	0.609291	0.0399327	0.501078	0.375118	0.656093	0.385632	0.478695	0.0817982	0.551299	0.19371	0.847877	0.228822	0.536567	0.44711	0.0550971	0.17284	0.313609	0.0481356	0.751848	0.628643	0.589208	0.721818	0.399123	0.587097	0.956492	0.257106	0.658789	0.579291	0.040975	0.0600024	0.744752	0.0568635
COLO-205	Cancer Cell Line	Colon	0.054356	0.48589	0.0846198	0.0514283	0.495597	0.381209	0.136772	0.0581579	0.158426	0.112176	0.104432	0.231743	0.109714	0.189666	0.166803	0.277719	0.0325575	0.696868	0.358431	0.746044	0.380198	0.708995	0.0491341	0.577916	0.185853	0.812276	0.415077	0.545589	0.307358	0.0420643	0.141603	0.144593	0.0819281	0.912552	0.853152	0.36819	0.910802	0.665614	0.668635	0.890252	0.252212	0.862146	0.83602	0.0346381	0.0372004	0.646377	0.0615472
COLO-320-HSR	Cancer Cell Line	Colon	0.481432	0.61251	0.124014	0.391473	0.769913	0.505262	0.1841	0.046722	0.151488	0.115271	0.0972456	0.372843	0.183191	0.20845	0.362913	0.905884	0.0362125	0.321548	0.345164	0.445947	0.754112	0.828816	0.0715619	0.596431	0.0979462	0.881715	0.303248	0.209568	0.491525	0.0428592	0.172214	0.190184	0.0568383	0.162992	0.498155	0.235026	0.42281	0.744251	0.180515	0.330486	0.103067	0.615823	0.504171	0.0350881	0.176428	0.506502	0.160518
COLO-678	Cancer Cell Line	Colon	0.0404868	0.913456	0.134391	0.324041	0.847781	0.482295	0.263285	0.1069	0.167336	0.116231	0.178233	0.329211	0.0758957	0.214325	0.287217	0.844912	0.0469719	0.614308	0.406843	0.854535	0.413861	0.89827	0.0642148	0.636124	0.203232	0.910854	0.516279	0.671498	0.500064	0.0968874	0.473263	0.40279	0.0635836	0.77031	0.942108	0.590653	0.913124	0.805339	0.716791	0.944153	0.269485	0.939057	0.849996	0.0574606	0.057834	0.716195	0.0919523
CW-2	Cancer Cell Line	Colon	0.0293039	0.600368	0.228717	0.359107	0.485955	0.489185	0.194467	0.0583237	0.15462	0.112635	0.277129	0.339459	0.18846	0.20377	0.255429	0.918227	0.036801	0.703718	0.368457	0.586878	0.452181	0.715507	0.0582601	0.59016	0.181564	0.446901	0.489169	0.636289	0.504163	0.485513	0.395202	0.206368	0.0456479	0.823993	0.783766	0.357987	0.667198	0.557114	0.677336	0.919811	0.256759	0.851975	0.758437	0.0346955	0.0415204	0.684019	0.0684362
COLO-680N	Cancer Cell Line	Esophagus	0.0750983	0.687209	0.119971	0.450986	0.872147	0.48976	0.23782	0.0683708	0.166025	0.125042	0.100315	0.319715	0.116014	0.207485	0.220217	0.852868	0.0317039	0.508593	0.36608	0.449327	0.517153	0.894606	0.0570768	0.607709	0.204539	0.913848	0.292836	0.598998	0.53014	0.222729	0.584059	0.277535	0.0447283	0.127072	0.82907	0.393725	0.757599	0.493023	0.591761	0.942937	0.24703	0.265328	0.635503	0.0462393	0.134459	0.773248	0.0582777
KYSE-180	Cancer Cell Line	Esophagus	0.0264623	0.346454	0.133177	0.50685	0.70631	0.480109	0.222212	0.0506993	0.14665	0.0923036	0.0834477	0.319016	0.218263	0.202056	0.317809	0.808623	0.0344689	0.469285	0.361263	0.518605	0.430197	0.836464	0.0547094	0.588954	0.197988	0.879758	0.430167	0.50768	0.505666	0.0470662	0.503437	0.289065	0.0531686	0.470081	0.696081	0.581558	0.39046	0.435585	0.54063	0.712245	0.248039	0.271938	0.543802	0.0362805	0.115601	0.723196	0.0705015
KYSE-220	Cancer Cell Line	Esophagus	0.109841	0.840114	0.104123	0.335608	0.859572	0.499954	0.268057	0.0460175	0.160802	0.124242	0.0524357	0.311289	0.210534	0.1937	0.267397	0.679394	0.0311494	0.590076	0.366539	0.874191	0.457946	0.894348	0.0757213	0.606511	0.205969	0.929496	0.576091	0.618923	0.484818	0.0461167	0.4884	0.423484	0.0418	0.470243	0.935542	0.504291	0.911362	0.74003	0.657723	0.964709	0.260678	0.282577	0.845046	0.0315976	0.169631	0.632862	0.0749459
KYSE-270	Cancer Cell Line	Esophagus	0.0284385	0.458542	0.116316	0.493718	0.85945	0.496366	0.194769	0.0614576	0.153831	0.134767	0.0725081	0.290748	0.0773287	0.202967	0.186475	0.460387	0.0319876	0.473321	0.367909	0.403825	0.429694	0.874545	0.073581	0.620036	0.204068	0.924649	0.421244	0.560923	0.488619	0.0466353	0.498687	0.381315	0.0438158	0.140891	0.86948	0.484416	0.673869	0.654705	0.55711	0.623375	0.260969	0.293646	0.821648	0.0362918	0.167414	0.751561	0.0668785
KYSE-410	Cancer Cell Line	Esophagus	0.027904	0.547001	0.111236	0.392069	0.409942	0.466094	0.296979	0.0515108	0.201235	0.152009	0.0472654	0.280467	0.185513	0.19538	0.292656	0.415125	0.0290683	0.527074	0.361406	0.587631	0.449583	0.805568	0.0706236	0.618789	0.203595	0.912989	0.590022	0.57349	0.519892	0.195283	0.333069	0.351637	0.0347444	0.157535	0.669468	0.635159	0.693094	0.500429	0.607029	0.870716	0.249228	0.336786	0.729798	0.0335977	0.041301	0.727164	0.0539523
KYSE-450	Cancer Cell Line	Esophagus	0.6237	0.839247	0.132974	0.515275	0.782605	0.478583	0.18362	0.0531143	0.157566	0.151994	0.0725554	0.312818	0.194541	0.208668	0.16794	0.863385	0.0309659	0.560429	0.368819	0.57184	0.44908	0.859496	0.0678292	0.618778	0.207362	0.916085	0.397829	0.539931	0.533019	0.0457712	0.553034	0.274065	0.0441916	0.175206	0.753956	0.429746	0.455837	0.55324	0.595736	0.42736	0.254573	0.25545	0.778351	0.0352201	0.0631179	0.746221	0.138631
KYSE-50	Cancer Cell Line	Esophagus	0.569296	0.898619	0.219084	0.515233	0.83735	0.514857	0.227331	0.0515378	0.15603	0.1258	0.558308	0.321055	0.228401	0.180416	0.421167	0.767534	0.035474	0.680803	0.378173	0.647518	0.433018	0.873639	0.0621889	0.626776	0.32031	0.913488	0.462184	0.639612	0.486919	0.0472534	0.567398	0.362825	0.0812188	0.186373	0.842554	0.488723	0.776966	0.656001	0.614437	0.614914	0.250384	0.294001	0.848264	0.0354385	0.198597	0.745882	0.338598
KYSE-510	Cancer Cell Line	Esophagus	0.131065	0.903151	0.105339	0.167935	0.647995	0.495268	0.301911	0.0503972	0.185515	0.140822	0.0452688	0.305156	0.194266	0.201802	0.310481	0.932177	0.0353748	0.577414	0.369639	0.644588	0.468787	0.841916	0.0995022	0.634325	0.580943	0.93639	0.565524	0.55647	0.481326	0.909585	0.122844	0.411482	0.0440496	0.429223	0.853617	0.671035	0.880657	0.523329	0.684927	0.939819	0.253306	0.331232	0.845609	0.158862	0.0409593	0.671108	0.0626263
KYSE-520	Cancer Cell Line	Esophagus	0.195473	0.938559	0.204264	0.494992	0.642174	0.515987	0.254886	0.0772091	0.154812	0.130521	0.117728	0.323557	0.252721	0.212111	0.224973	0.900862	0.0298078	0.594516	0.377734	0.655511	0.504279	0.887227	0.109591	0.634952	0.46933	0.932129	0.0573282	0.582989	0.547378	0.0479429	0.539841	0.472304	0.0358421	0.540037	0.861557	0.362114	0.557614	0.483268	0.646158	0.599655	0.263756	0.397318	0.817392	0.0384435	0.178812	0.700065	0.0828869
KYSE-70	Cancer Cell Line	Esophagus	0.621804	0.82701	0.190588	0.498226	0.727071	0.51311	0.567635	0.050145	0.175076	0.157781	0.0671679	0.324676	0.266526	0.203577	0.374684	0.904805	0.0307857	0.813057	0.387311	0.525681	0.705264	0.889164	0.0735445	0.621228	0.950038	0.928168	0.323873	0.565876	0.542435	0.0453428	0.648535	0.479263	0.108106	0.494013	0.549824	0.414927	0.186596	0.350517	0.656173	0.467951	0.295896	0.279833	0.63768	0.0299284	0.327995	0.518159	0.465411
OACM5-1	Cancer Cell Line	Esophagus	0.067621	0.89935	0.217244	0.165515	0.70562	0.370094	0.139275	0.0705364	0.0754256	0.121228	0.110878	0.357584	0.0569691	0.200187	0.226097	0.93043	0.0488687	0.544379	0.359492	0.84168	0.492066	0.858411	0.0750566	0.588031	0.178177	0.771135	0.414929	0.572031	0.400846	0.0590292	0.584525	0.0411481	0.0549959	0.945526	0.959189	0.31264	0.384599	0.8434	0.333099	0.946772	0.255851	0.183635	0.803653	0.0429016	0.0550773	0.591085	0.0646439
EC-GI-10	Cancer Cell Line	Esophagus	0.0974509	0.69872	0.157818	0.506231	0.867868	0.511858	0.280812	0.052984	0.160682	0.15407	0.126941	0.322869	0.237668	0.206354	0.301415	0.928334	0.0334998	0.614908	0.371016	0.712487	0.476257	0.91209	0.109836	0.644665	0.208866	0.941369	0.366072	0.653671	0.551527	0.047935	0.525533	0.45343	0.040281	0.394953	0.878207	0.280246	0.729046	0.596038	0.605326	0.495294	0.253751	0.339999	0.766885	0.0319376	0.0384457	0.762152	0.14139
OACp4C	Cancer Cell Line	Esophagus	0.0329481	0.897547	0.0515365	0.0370501	0.735593	0.492919	0.182727	0.0704933	0.173499	0.116106	0.0620398	0.274042	0.0577939	0.211375	0.177857	0.928333	0.0434631	0.487029	0.409493	0.388808	0.464398	0.858962	0.0625586	0.594278	0.23127	0.913994	0.333784	0.545531	0.450873	0.0787851	0.230482	0.297524	0.0441802	0.135834	0.682524	0.337206	0.657745	0.687267	0.583288	0.71818	0.257061	0.233753	0.728032	0.0456106	0.0448978	0.733389	0.0548605
OE19	Cancer Cell Line	Esophagus	0.0270959	0.64385	0.10766	0.36331	0.698166	0.502597	0.311174	0.0579764	0.151152	0.105786	0.346589	0.31846	0.0790382	0.120321	0.203317	0.930155	0.0316873	0.706788	0.38228	0.619321	0.406735	0.776711	0.0647558	0.567012	0.198347	0.907605	0.340094	0.59048	0.474672	0.0523997	0.117604	0.151654	0.0402967	0.0921561	0.885896	0.361507	0.644128	0.758471	0.211058	0.956469	0.24687	0.32522	0.866339	0.0443745	0.0389391	0.690125	0.049315
OE21	Cancer Cell Line	Esophagus	0.184806	0.508201	0.125135	0.455299	0.535362	0.492396	0.215194	0.0631306	0.150742	0.0971655	0.0977554	0.312948	0.189273	0.200882	0.230231	0.346688	0.0302419	0.627853	0.406534	0.270702	0.440235	0.659452	0.0922136	0.547099	0.201241	0.905824	0.343607	0.522557	0.496761	0.0425954	0.519373	0.358201	0.0402847	0.223925	0.496099	0.502443	0.417137	0.40292	0.574909	0.0878264	0.250084	0.437875	0.534265	0.0355848	0.119553	0.739697	0.0762816
OE33	Cancer Cell Line	Esophagus	0.0312031	0.797956	0.123672	0.424122	0.571645	0.476499	0.231823	0.0579348	0.154958	0.138969	0.915109	0.301171	0.0600396	0.177541	0.162747	0.83554	0.0306048	0.43995	0.355808	0.778324	0.411524	0.735211	0.0763457	0.610449	0.193979	0.870982	0.631887	0.555152	0.491268	0.0491347	0.110632	0.223554	0.0435758	0.926701	0.862774	0.533317	0.80998	0.671336	0.700606	0.954308	0.220718	0.354137	0.844013	0.0370399	0.0436907	0.74356	0.0546883
SK-GT-4	Cancer Cell Line	Esophagus	0.137346	0.854022	0.135126	0.475005	0.774481	0.502077	0.22072	0.0715487	0.165224	0.121606	0.532387	0.308743	0.192742	0.20919	0.204368	0.934765	0.0396884	0.548611	0.372115	0.739317	0.48672	0.891041	0.104198	0.613643	0.208118	0.933952	0.492197	0.580907	0.543584	0.0539738	0.258514	0.276078	0.046542	0.174647	0.856052	0.225963	0.833928	0.85783	0.609436	0.902319	0.255766	0.28453	0.861785	0.0390363	0.0499293	0.75377	0.0788142
T-T	Cancer Cell Line	Esophagus	0.0324219	0.799475	0.230004	0.495303	0.788953	0.522257	0.193174	0.0692421	0.160633	0.135325	0.214985	0.318982	0.223542	0.202827	0.200004	0.862064	0.0389147	0.586232	0.392579	0.476897	0.453087	0.868615	0.0697629	0.613801	0.248714	0.859321	0.380785	0.576725	0.479173	0.0543399	0.457195	0.389242	0.0467194	0.200437	0.646713	0.281106	0.598351	0.512219	0.569192	0.287598	0.266379	0.308556	0.752389	0.0409167	0.128348	0.734751	0.081608
TE-1	Cancer Cell Line	Esophagus	0.0310641	0.897786	0.112595	0.347833	0.894729	0.484352	0.156051	0.0481319	0.151036	0.11185	0.080537	0.304646	0.0452544	0.206251	0.229137	0.679491	0.0300684	0.425728	0.361997	0.798366	0.411555	0.903096	0.058072	0.634319	0.197503	0.929869	0.605106	0.567778	0.364765	0.512855	0.431387	0.56406	0.0383878	0.149094	0.963761	0.756401	0.925777	0.766996	0.568359	0.951098	0.250105	0.925373	0.898023	0.0337157	0.0729491	0.7495	0.0538474
TE-10	Cancer Cell Line	Esophagus	0.0821343	0.87625	0.188189	0.488315	0.575799	0.479719	0.155544	0.0529148	0.146621	0.0827333	0.0514764	0.305708	0.225753	0.194905	0.207337	0.591119	0.0264162	0.619506	0.362525	0.299258	0.411712	0.777515	0.0950045	0.592995	0.233145	0.904908	0.253799	0.558246	0.425844	0.0413458	0.450563	0.432425	0.0390145	0.173999	0.356979	0.135813	0.505604	0.449859	0.545335	0.0490754	0.251355	0.32443	0.693981	0.0318677	0.0444668	0.748182	0.122239
TE-11	Cancer Cell Line	Esophagus	0.0273881	0.365799	0.248581	0.486849	0.475925	0.471091	0.167984	0.0494472	0.151349	0.126729	0.0425627	0.315272	0.249626	0.19567	0.215195	0.54574	0.0316416	0.713094	0.366169	0.259129	0.402401	0.728097	0.0724022	0.615885	0.482195	0.844207	0.227526	0.428568	0.479145	0.156854	0.377071	0.448536	0.0349504	0.385522	0.335743	0.25841	0.465803	0.343942	0.633548	0.256493	0.250754	0.292344	0.648842	0.0388445	0.0409328	0.45643	0.321044
TE-12	Cancer Cell Line	Esophagus	0.393899	0.486302	0.18683	0.471505	0.585699	0.509433	0.191214	0.0744028	0.168227	0.142868	0.0388998	0.314394	0.0551562	0.20283	0.191907	0.607333	0.0309348	0.692701	0.393634	0.669214	0.405619	0.851512	0.0606903	0.627826	0.201629	0.922338	0.495808	0.558637	0.487086	0.0454143	0.376758	0.354226	0.040998	0.713045	0.822023	0.686294	0.611905	0.581858	0.598799	0.822377	0.247014	0.31494	0.866758	0.0318756	0.0391333	0.722343	0.0737209
ESO26	Cancer Cell Line	Esophagus	0.0405365	0.718394	0.185166	0.40744	0.784829	0.452169	0.179478	0.0818965	0.163856	0.120737	0.913886	0.349308	0.0713795	0.200183	0.349758	0.877075	0.0404876	0.681623	0.420001	0.679731	0.405691	0.735491	0.0607683	0.577027	0.193823	0.757061	0.655845	0.575856	0.414028	0.065926	0.407756	0.336774	0.054177	0.624119	0.608989	0.313757	0.77706	0.573783	0.48584	0.917604	0.255074	0.294866	0.696343	0.0442497	0.169873	0.654042	0.0694009
TE-15	Cancer Cell Line	Esophagus	0.0263471	0.919895	0.117402	0.187918	0.347225	0.491408	0.148139	0.0518497	0.13216	0.118115	0.0432064	0.319856	0.0422744	0.0572152	0.169566	0.28172	0.0324686	0.517571	0.385889	0.344952	0.402683	0.312661	0.0503844	0.561221	0.17217	0.56413	0.154555	0.213758	0.305173	0.0406599	0.0399486	0.143395	0.0412312	0.243901	0.626652	0.130879	0.350644	0.15974	0.581668	0.331916	0.253747	0.272001	0.729056	0.0441257	0.0354427	0.603467	0.0532684
TE-4	Cancer Cell Line	Esophagus	0.198612	0.603133	0.112232	0.439931	0.756178	0.348934	0.185281	0.0751554	0.166373	0.119668	0.172648	0.357565	0.139403	0.20569	0.42216	0.701992	0.0511045	0.812435	0.366968	0.358974	0.458663	0.849857	0.0750793	0.586672	0.191126	0.885109	0.606545	0.559074	0.457485	0.0622421	0.343195	0.357924	0.0577171	0.168352	0.746941	0.391126	0.863409	0.523711	0.586219	0.927717	0.247806	0.266623	0.678119	0.0508381	0.135418	0.726519	0.0710664
TE-5	Cancer Cell Line	Esophagus	0.625286	0.917614	0.19306	0.460703	0.841318	0.486807	0.199255	0.0510229	0.152257	0.151852	0.0489695	0.312652	0.162063	0.206028	0.194544	0.903018	0.0325046	0.611509	0.380963	0.577548	0.458405	0.882796	0.0742688	0.638786	0.212565	0.930438	0.393941	0.59023	0.535131	0.0460442	0.363347	0.407088	0.0440479	0.164043	0.911034	0.330693	0.521814	0.683477	0.652749	0.102176	0.261291	0.275987	0.759109	0.0537573	0.0398205	0.745691	0.0648654
TE-6	Cancer Cell Line	Esophagus	0.584652	0.884594	0.132302	0.49655	0.717745	0.497406	0.205116	0.0568134	0.175207	0.127013	0.121928	0.323304	0.224751	0.206426	0.33454	0.909042	0.0316435	0.521545	0.370742	0.655556	0.513782	0.872336	0.0819007	0.604093	0.574137	0.940311	0.366784	0.686576	0.512433	0.0432722	0.536865	0.461957	0.0467572	0.198334	0.707639	0.65687	0.724259	0.536358	0.667497	0.672944	0.259359	0.292366	0.531202	0.0372363	0.12358	0.756507	0.196082
TE-8	Cancer Cell Line	Esophagus	0.0474284	0.174345	0.138586	0.317152	0.836445	0.497071	0.22992	0.0650293	0.16531	0.107176	0.0812438	0.323706	0.237042	0.204485	0.324294	0.695031	0.0315611	0.492229	0.391514	0.527117	0.53916	0.890141	0.0550762	0.594165	0.205785	0.868279	0.685349	0.555181	0.516633	0.0439397	0.513731	0.27881	0.0414513	0.170993	0.956296	0.35232	0.527157	0.71427	0.547405	0.322709	0.259356	0.270174	0.811062	0.0303714	0.151157	0.670997	0.0727936
TE-9	Cancer Cell Line	Esophagus	0.451012	0.37302	0.190015	0.480005	0.726452	0.473248	0.500725	0.0525928	0.156521	0.146219	0.0639309	0.319454	0.256681	0.205115	0.332495	0.574091	0.0277619	0.678957	0.407564	0.280588	0.461617	0.841486	0.0940547	0.63314	0.520894	0.937072	0.536236	0.557219	0.494581	0.0483712	0.363518	0.43487	0.0376183	0.251666	0.589707	0.322255	0.579157	0.612815	0.609417	0.451891	0.255182	0.300128	0.727328	0.274067	0.0504063	0.620487	0.151759
ESO51	Cancer Cell Line	Esophagus	0.149695	0.501264	0.140625	0.046813	0.601483	0.594118	0.172887	0.0876522	0.154563	0.107869	0.750897	0.246538	0.118241	0.210341	0.173775	0.926148	0.0401516	0.582104	0.406059	0.750039	0.580406	0.786533	0.0979557	0.617702	0.188323	0.874931	0.526449	0.461166	0.451798	0.0521054	0.0536805	0.297992	0.0409738	0.821666	0.805525	0.321253	0.763546	0.666798	0.658972	0.956624	0.255107	0.396319	0.772839	0.0496578	0.0418377	0.692469	0.0574308
FLO-1	Cancer Cell Line	Esophagus	0.295894	0.681466	0.315015	0.201703	0.824134	0.508502	0.195855	0.0684297	0.165827	0.144221	0.848246	0.336228	0.105962	0.217595	0.185305	0.864455	0.0426555	0.571669	0.372319	0.346012	0.757485	0.881635	0.0935381	0.622061	0.151623	0.386202	0.613842	0.625894	0.485245	0.0556607	0.686792	0.14247	0.105006	0.911681	0.427697	0.333643	0.795445	0.466201	0.56103	0.944133	0.259232	0.292049	0.692381	0.0431525	0.118373	0.647765	0.0848564
HCE-4	Cancer Cell Line	Esophagus	0.121815	0.881718	0.138982	0.269404	0.712996	0.482181	0.186902	0.0456577	0.167135	0.113223	0.144357	0.314761	0.07127	0.192596	0.269372	0.436029	0.0338729	0.463001	0.355961	0.298994	0.584095	0.745642	0.0779714	0.61281	0.209001	0.785959	0.289782	0.539863	0.501921	0.0440064	0.222682	0.129125	0.0390703	0.107984	0.198066	0.144206	0.880079	0.406943	0.410588	0.0645742	0.251364	0.248439	0.708692	0.0506756	0.157446	0.67029	0.051041
KYAE-1	Cancer Cell Line	Esophagus	0.0332754	0.171528	0.0677897	0.0859354	0.500479	0.480645	0.187249	0.0899538	0.155384	0.0966494	0.170708	0.28554	0.0566283	0.190544	0.155505	0.547692	0.0389126	0.425156	0.36808	0.284232	0.40194	0.676729	0.0603338	0.517968	0.154218	0.659348	0.233003	0.491202	0.405162	0.0627456	0.145857	0.403526	0.0492925	0.415186	0.36779	0.2547	0.422503	0.254258	0.297846	0.317567	0.257859	0.210362	0.445693	0.0378426	0.0577847	0.0933561	0.0819577
KYSE-140	Cancer Cell Line	Esophagus	0.622247	0.564843	0.267122	0.520962	0.718505	0.441945	0.245196	0.0535475	0.147161	0.111382	0.239698	0.316857	0.235506	0.202321	0.385776	0.850487	0.0281906	0.709604	0.364976	0.493138	0.644822	0.833647	0.0779929	0.603908	0.741196	0.929448	0.449678	0.630404	0.468492	0.0435701	0.440742	0.39905	0.0422498	0.561725	0.696191	0.477512	0.502118	0.588117	0.620552	0.404644	0.252132	0.328783	0.715353	0.0343708	0.15735	0.756433	0.109725
KYSE-150	Cancer Cell Line	Esophagus	0.619807	0.89802	0.114123	0.438069	0.61677	0.40875	0.20053	0.0560663	0.167351	0.146674	0.0732933	0.29204	0.25073	0.202667	0.422144	0.419751	0.0319751	0.688057	0.369007	0.744783	0.449768	0.885977	0.0665448	0.640468	0.936643	0.903039	0.532056	0.636103	0.493789	0.0458667	0.507724	0.31727	0.035429	0.908988	0.935279	0.865252	0.7005	0.595234	0.684788	0.958858	0.259321	0.903544	0.830038	0.0506882	0.187919	0.723232	0.251649
201T	Cancer Cell Line	Lung	0.189762	0.325417	0.0399115	0.0283577	0.575047	0.573833	0.241903	0.0604649	0.163051	0.0992639	0.162456	0.304212	0.0615636	0.207212	0.348385	0.92705	0.0311593	0.559185	0.366433	0.176312	0.532246	0.855459	0.0672025	0.595805	0.163246	0.707344	0.310487	0.620777	0.532724	0.0384962	0.390457	0.132741	0.0268918	0.0955598	0.254143	0.184377	0.335641	0.345942	0.357659	0.114006	0.255188	0.131345	0.539515	0.0311416	0.0727397	0.708671	0.0493306
H3255	Cancer Cell Line	Lung	0.0235624	0.907076	0.103846	0.497232	0.794961	0.505653	0.283769	0.057178	0.160302	0.100908	0.119339	0.32009	0.137485	0.202668	0.361166	0.823474	0.0266647	0.810183	0.373259	0.205612	0.469986	0.855988	0.0858584	0.604198	0.153391	0.947785	0.319245	0.592525	0.524255	0.0497553	0.475614	0.406567	0.033161	0.176322	0.287568	0.415147	0.388912	0.342456	0.531711	0.101704	0.254058	0.75863	0.551608	0.0768057	0.0592595	0.740676	0.0596067
HCC-44	Cancer Cell Line	Lung	0.223083	0.692927	0.106756	0.0733392	0.344475	0.491549	0.198502	0.0503525	0.168982	0.111402	0.16887	0.318591	0.0503375	0.197423	0.170487	0.260399	0.0343159	0.563653	0.363106	0.417246	0.484828	0.768743	0.0618932	0.61384	0.194618	0.885094	0.448126	0.551752	0.514535	0.0448949	0.129522	0.257903	0.0419964	0.164906	0.361105	0.513376	0.628463	0.590383	0.603904	0.908828	0.247429	0.356412	0.711135	0.0364702	0.0637289	0.725044	0.0504048
HCC-78	Cancer Cell Line	Lung	0.0314472	0.845871	0.118745	0.402077	0.485902	0.491805	0.18646	0.0689231	0.169933	0.160067	0.117376	0.325483	0.0574008	0.208901	0.223383	0.298057	0.0406383	0.575068	0.366873	0.508432	0.44668	0.601665	0.0702029	0.608829	0.324336	0.759873	0.487703	0.594446	0.453034	0.0543018	0.241743	0.188848	0.0439817	0.238024	0.751731	0.334877	0.511229	0.524941	0.54705	0.950872	0.271273	0.578811	0.871925	0.133794	0.1112	0.731042	0.0694281
HCC-827	Cancer Cell Line	Lung	0.0257523	0.906201	0.11136	0.466194	0.763555	0.490301	0.25583	0.0548155	0.162949	0.10585	0.12299	0.314846	0.113876	0.198889	0.338863	0.782167	0.033301	0.734605	0.379446	0.258777	0.453465	0.824523	0.0857719	0.596481	0.186676	0.905772	0.343909	0.580995	0.503448	0.0442158	0.352907	0.433701	0.0406783	0.194245	0.568308	0.39657	0.535897	0.33989	0.559784	0.251311	0.247079	0.659521	0.604181	0.0540219	0.138525	0.671689	0.0558002
LC-2-ad	Cancer Cell Line	Lung	0.0315163	0.816959	0.132081	0.257436	0.696123	0.465047	0.182145	0.0564828	0.178262	0.110046	0.111368	0.312658	0.107733	0.155314	0.2228	0.534138	0.0385171	0.60689	0.357303	0.265342	0.438099	0.799553	0.0774683	0.579976	0.196991	0.838777	0.431867	0.534432	0.40777	0.050509	0.189314	0.107923	0.0494555	0.166777	0.316499	0.283918	0.396249	0.455731	0.491296	0.121065	0.245014	0.510205	0.756997	0.0455574	0.0883713	0.680974	0.0648006
LXF-289	Cancer Cell Line	Lung	0.0425478	0.334313	0.0780589	0.272446	0.448553	0.521614	0.236065	0.0582081	0.167758	0.116539	0.135989	0.351663	0.0566663	0.200572	0.175504	0.535574	0.0390554	0.551339	0.381032	0.353874	0.59027	0.780851	0.0652091	0.593411	0.203998	0.861953	0.446684	0.607394	0.534278	0.0464793	0.160045	0.281354	0.0418232	0.0653721	0.563384	0.332501	0.705695	0.41867	0.615686	0.416687	0.258822	0.0820618	0.763847	0.0390669	0.0445309	0.676689	0.0527993
NCI-H1355	Cancer Cell Line	Lung	0.184265	0.921948	0.0536794	0.177513	0.777942	0.494259	0.220104	0.0527581	0.148663	0.114041	0.185454	0.359695	0.137415	0.200822	0.423636	0.901763	0.0360923	0.809775	0.367355	0.279493	0.890769	0.80154	0.0819093	0.604696	0.203553	0.858623	0.230765	0.248206	0.531576	0.0456336	0.544902	0.383219	0.0627193	0.155762	0.473384	0.199852	0.45791	0.202917	0.609044	0.265482	0.253475	0.306548	0.490437	0.0400308	0.124989	0.619496	0.0555923
NCI-H1395	Cancer Cell Line	Lung	0.0290645	0.923663	0.0499159	0.293907	0.811219	0.49072	0.189707	0.0592171	0.152438	0.104093	0.115625	0.312876	0.0590507	0.154763	0.179434	0.922957	0.0382185	0.663151	0.360325	0.355849	0.439629	0.806014	0.0510032	0.596201	0.199339	0.648343	0.280728	0.456538	0.512258	0.0576746	0.336774	0.171516	0.0537541	0.150742	0.166169	0.110329	0.655668	0.290579	0.390872	0.248755	0.251675	0.266869	0.611969	0.0410552	0.0460737	0.138716	0.0531908
NCI-H1435	Cancer Cell Line	Lung	0.0343475	0.0683967	0.112567	0.247532	0.51574	0.545555	0.199925	0.066891	0.162132	0.107167	0.161834	0.333288	0.0504373	0.197559	0.425384	0.463465	0.0363606	0.529404	0.314773	0.13617	0.387719	0.6863	0.0474389	0.582118	0.165555	0.771415	0.142925	0.54358	0.387572	0.0518294	0.295256	0.137761	0.0499148	0.16281	0.159048	0.234241	0.365407	0.210812	0.292675	0.0357781	0.243513	0.205124	0.335478	0.0380569	0.0478585	0.0661236	0.0494774
NCI-H1437	Cancer Cell Line	Lung	0.030346	0.861277	0.0673393	0.110018	0.37023	0.486954	0.136629	0.0634514	0.148861	0.101793	0.0947235	0.333017	0.0600882	0.204162	0.207351	0.788018	0.0378693	0.433006	0.367772	0.254808	0.429932	0.757407	0.0526246	0.570451	0.181319	0.604269	0.215198	0.519783	0.448911	0.0499186	0.131784	0.184162	0.043879	0.133602	0.233345	0.236127	0.48522	0.284609	0.490886	0.222394	0.253794	0.295294	0.530825	0.0490725	0.0454528	0.574783	0.0490843
A549	Cancer Cell Line	Lung	0.31231	0.343283	0.0693943	0.112879	0.644437	0.461236	0.245592	0.0508014	0.15599	0.111807	0.0855898	0.342406	0.159045	0.189615	0.211491	0.922951	0.0328648	0.587977	0.354323	0.260714	0.514494	0.86065	0.05562	0.604278	0.168232	0.683707	0.258336	0.533968	0.511165	0.0578488	0.357614	0.0646551	0.0430402	0.110087	0.60919	0.324302	0.406672	0.318829	0.619497	0.713543	0.251664	0.222107	0.548408	0.0313123	0.155698	0.701459	0.0482538
NCI-H1563	Cancer Cell Line	Lung	0.199811	0.909615	0.0757302	0.178749	0.803372	0.486985	0.261827	0.0767079	0.163828	0.145506	0.0862994	0.308661	0.125881	0.209881	0.387025	0.804894	0.0415528	0.819683	0.425021	0.61837	0.891889	0.879915	0.110871	0.618264	0.602011	0.922528	0.397637	0.688587	0.539329	0.0524316	0.582549	0.294074	0.0537985	0.174768	0.804394	0.614617	0.619825	0.606917	0.684618	0.235744	0.253605	0.345594	0.662828	0.0460486	0.147844	0.604692	0.0693873
NCI-H1568	Cancer Cell Line	Lung	0.0458365	0.929708	0.107855	0.483144	0.61045	0.509037	0.21375	0.0613832	0.155131	0.141063	0.115543	0.365627	0.134418	0.21286	0.38277	0.896352	0.0308452	0.753746	0.367956	0.519896	0.503823	0.864358	0.0945946	0.636842	0.228296	0.937052	0.246992	0.716083	0.485996	0.0715289	0.570489	0.308183	0.0372065	0.177251	0.721022	0.269043	0.923305	0.571665	0.717573	0.22386	0.249368	0.267991	0.58743	0.0469931	0.179199	0.409024	0.064847
NCI-H1573	Cancer Cell Line	Lung	0.0257274	0.573785	0.0624211	0.273239	0.45641	0.434	0.180528	0.0525847	0.13784	0.0837771	0.121351	0.290089	0.130501	0.174289	0.203784	0.684675	0.0314746	0.785596	0.303439	0.255898	0.379924	0.71986	0.048311	0.513765	0.172616	0.778799	0.231785	0.370631	0.426705	0.0583872	0.242908	0.239995	0.0401446	0.143975	0.114208	0.125839	0.325833	0.260381	0.439148	0.0931977	0.241876	0.353779	0.40965	0.036225	0.0488323	0.40843	0.0774501
NCI-H1623	Cancer Cell Line	Lung	0.0272652	0.923007	0.0757911	0.145471	0.772746	0.495896	0.16615	0.0693392	0.145452	0.108705	0.237861	0.360429	0.0928176	0.200803	0.421671	0.889569	0.0379401	0.808959	0.389438	0.315474	0.450062	0.842552	0.0600011	0.600398	0.127614	0.897449	0.343793	0.543063	0.500467	0.0550289	0.517609	0.362142	0.0510539	0.14921	0.490784	0.366632	0.434242	0.584155	0.670416	0.101565	0.254994	0.249907	0.606069	0.0415049	0.0454118	0.348396	0.0538142
NCI-H1648	Cancer Cell Line	Lung	0.0341929	0.254437	0.117586	0.476766	0.833736	0.481059	0.207048	0.0750007	0.162615	0.121566	0.0581192	0.289468	0.0997904	0.205232	0.212966	0.568068	0.0425405	0.474021	0.366598	0.280591	0.435013	0.780567	0.06073	0.623057	0.198209	0.855265	0.308676	0.53836	0.4566	0.0595108	0.360593	0.348253	0.0490123	0.18891	0.809569	0.156626	0.766348	0.249207	0.514598	0.479834	0.248271	0.272211	0.719776	0.0462337	0.14588	0.427198	0.0680985
NCI-H1650	Cancer Cell Line	Lung	0.0394035	0.861523	0.125113	0.0812111	0.792027	0.493561	0.181064	0.0675909	0.163925	0.10428	0.0884861	0.310078	0.11469	0.207377	0.314222	0.713174	0.0430691	0.620083	0.363422	0.360709	0.531169	0.856537	0.0691507	0.598878	0.169414	0.88709	0.235463	0.662613	0.492361	0.0497361	0.562733	0.142523	0.055908	0.148828	0.690543	0.258426	0.330727	0.234696	0.644869	0.093864	0.247098	0.208864	0.474667	0.0416535	0.0508677	0.405387	0.0785764
NCI-H1651	Cancer Cell Line	Lung	0.160571	0.918368	0.102841	0.138501	0.871464	0.502041	0.193461	0.0611954	0.147669	0.108582	0.152067	0.36011	0.23547	0.205079	0.289121	0.92092	0.0397645	0.809299	0.367796	0.303143	0.552044	0.875859	0.0715082	0.593935	0.149594	0.919944	0.417255	0.679168	0.53932	0.0471071	0.522311	0.398694	0.0704634	0.144757	0.354706	0.367351	0.460993	0.469673	0.546784	0.119237	0.255716	0.316262	0.591305	0.0398171	0.148334	0.568099	0.0734957
NCI-H1666	Cancer Cell Line	Lung	0.0337212	0.855698	0.100847	0.0964855	0.71887	0.478379	0.189748	0.05003	0.159379	0.124425	0.0885739	0.314835	0.183597	0.19314	0.408428	0.455228	0.0397883	0.452262	0.354466	0.537416	0.448195	0.812302	0.0618498	0.589342	0.20101	0.880368	0.389494	0.561711	0.514342	0.0457403	0.51299	0.369766	0.0547757	0.150855	0.666772	0.429834	0.559647	0.668303	0.575726	0.555934	0.223994	0.516303	0.720244	0.0398928	0.0686419	0.710409	0.0584784
NCI-H1693	Cancer Cell Line	Lung	0.582285	0.903085	0.273512	0.279528	0.85515	0.480458	0.213452	0.0599873	0.17803	0.118115	0.0933374	0.342971	0.140539	0.210633	0.325919	0.743748	0.041519	0.56931	0.41188	0.423094	0.867623	0.843833	0.087741	0.613661	0.308098	0.845349	0.393333	0.539667	0.495067	0.249495	0.623861	0.197017	0.0492793	0.532548	0.667451	0.217432	0.533856	0.695648	0.568861	0.440252	0.266752	0.281972	0.121882	0.0403416	0.169779	0.636494	0.108846
NCI-H1734	Cancer Cell Line	Lung	0.17766	0.874825	0.105862	0.463866	0.851475	0.465174	0.227028	0.0461043	0.158114	0.105496	0.0996288	0.398517	0.0810016	0.202572	0.381371	0.906688	0.0312682	0.659981	0.359561	0.212536	0.431577	0.864488	0.0626845	0.612444	0.186778	0.926571	0.365428	0.505674	0.561252	0.0404938	0.447078	0.0738992	0.0347382	0.166461	0.124589	0.345303	0.534365	0.422387	0.163119	0.0580405	0.254868	0.341062	0.853591	0.0326891	0.181179	0.720631	0.0580341
ABC-1	Cancer Cell Line	Lung	0.0360615	0.899586	0.152935	0.446318	0.717004	0.553473	0.241147	0.0656314	0.160639	0.167959	0.0958405	0.316315	0.250122	0.205988	0.422558	0.919403	0.0441215	0.816225	0.39652	0.770161	0.450049	0.858732	0.100593	0.620394	0.526033	0.884095	0.578238	0.624944	0.443995	0.0590789	0.581343	0.273785	0.0474055	0.378395	0.826829	0.295147	0.873907	0.850073	0.718385	0.946551	0.260628	0.31063	0.776019	0.0485052	0.158891	0.703267	0.063578
NCI-H1755	Cancer Cell Line	Lung	0.0404977	0.0925395	0.0666465	0.433077	0.574052	0.465335	0.183229	0.0526892	0.156449	0.0993156	0.101123	0.304014	0.103341	0.181427	0.0664587	0.407309	0.0341889	0.494646	0.326424	0.215783	0.468504	0.779002	0.051695	0.536926	0.139358	0.913751	0.34776	0.260504	0.456437	0.0418816	0.405355	0.274723	0.0452096	0.0740715	0.24342	0.324395	0.409484	0.50346	0.42112	0.0336693	0.262172	0.325077	0.426612	0.0323996	0.121704	0.504269	0.0398353
NCI-H1781	Cancer Cell Line	Lung	0.0302885	0.82784	0.220031	0.35529	0.835019	0.569196	0.24378	0.0669171	0.21379	0.124065	0.056753	0.357382	0.205387	0.210409	0.434747	0.933426	0.0357842	0.561947	0.412792	0.456799	0.470721	0.853451	0.0999519	0.627148	0.328662	0.908644	0.536618	0.669068	0.525312	0.0508567	0.131085	0.217226	0.0393907	0.249541	0.905898	0.703981	0.88871	0.921317	0.622337	0.425484	0.270913	0.464693	0.844082	0.0665345	0.0493436	0.693741	0.0951823
NCI-H1792	Cancer Cell Line	Lung	0.118061	0.543331	0.109767	0.103135	0.753928	0.489477	0.175297	0.0609482	0.199645	0.112369	0.09651	0.296606	0.089151	0.20284	0.230102	0.33427	0.0401299	0.455879	0.3736	0.257615	0.775098	0.748751	0.0618579	0.598557	0.206304	0.892298	0.262359	0.550389	0.533435	0.0574899	0.350542	0.179553	0.0431783	0.212884	0.606479	0.303648	0.427735	0.398027	0.482727	0.292649	0.254955	0.236285	0.632466	0.0422244	0.0491749	0.49315	0.0529483
NCI-H1793	Cancer Cell Line	Lung	0.163305	0.0678495	0.108667	0.371841	0.900529	0.485561	0.199691	0.0545155	0.162461	0.110572	0.0974848	0.353876	0.132687	0.20796	0.171483	0.923356	0.0349171	0.547756	0.319322	0.295003	0.512409	0.877527	0.0627873	0.614292	0.205154	0.901936	0.225717	0.621245	0.530704	0.0523429	0.423886	0.0970702	0.0401537	0.117554	0.432199	0.229519	0.520061	0.753419	0.446951	0.148334	0.256384	0.0760442	0.698233	0.0334417	0.0437735	0.732147	0.0500218
NCI-H1838	Cancer Cell Line	Lung	0.0339366	0.931135	0.107403	0.449801	0.557793	0.505986	0.21792	0.0616462	0.164027	0.101381	0.0950117	0.279861	0.0477485	0.203569	0.374885	0.886599	0.0389953	0.558406	0.399049	0.641484	0.425366	0.737634	0.0797392	0.585065	0.533225	0.896619	0.545218	0.629259	0.492198	0.0518399	0.567366	0.0305697	0.0439787	0.246332	0.64555	0.557062	0.919935	0.529352	0.594416	0.723908	0.262456	0.821686	0.762963	0.0428929	0.151909	0.628301	0.0538206
NCI-H1944	Cancer Cell Line	Lung	0.209585	0.373315	0.0367472	0.0279247	0.590442	0.507165	0.260737	0.0537558	0.145268	0.0957106	0.104115	0.310354	0.125419	0.197159	0.422649	0.856095	0.0325471	0.603844	0.352262	0.169986	0.428281	0.711377	0.056293	0.545762	0.051702	0.707681	0.16894	0.402658	0.529557	0.0367299	0.347599	0.0419344	0.0347203	0.0996289	0.27878	0.188896	0.220347	0.124797	0.618503	0.0864342	0.252933	0.15363	0.609212	0.0277187	0.129545	0.0525345	0.0413396
NCI-H1975	Cancer Cell Line	Lung	0.0291986	0.90162	0.118031	0.236631	0.896787	0.479268	0.182286	0.0621266	0.178717	0.104224	0.0831193	0.31692	0.0470328	0.166841	0.207375	0.311317	0.0344148	0.507123	0.355658	0.628554	0.458396	0.901191	0.0501483	0.596095	0.636863	0.843745	0.509528	0.612239	0.501366	0.154956	0.240064	0.145263	0.0353439	0.33175	0.945812	0.333333	0.874995	0.703242	0.615159	0.809431	0.24875	0.847737	0.896229	0.0303734	0.0706451	0.792729	0.0616883
NCI-H1993	Cancer Cell Line	Lung	0.0328422	0.830524	0.0773432	0.263884	0.763361	0.525028	0.231523	0.0707088	0.155885	0.143103	0.269933	0.364804	0.131225	0.212568	0.280734	0.873245	0.030156	0.627633	0.397149	0.589599	0.452938	0.868462	0.0768354	0.633298	0.144879	0.944064	0.250502	0.629102	0.528193	0.0488771	0.146893	0.424486	0.0362037	0.161202	0.829098	0.346015	0.542811	0.62982	0.511718	0.52442	0.256589	0.349153	0.744064	0.0413312	0.047325	0.669368	0.0552314
NCI-H2009	Cancer Cell Line	Lung	0.0318533	0.891183	0.109542	0.123778	0.347711	0.456533	0.172651	0.0580869	0.154929	0.109667	0.116637	0.314224	0.0543251	0.204556	0.186425	0.400242	0.0405526	0.554979	0.361828	0.519037	0.398806	0.65806	0.0648288	0.580679	0.201737	0.851888	0.416413	0.538888	0.478142	0.0486357	0.147072	0.193265	0.0473102	0.13434	0.737036	0.453991	0.600227	0.716766	0.523527	0.863738	0.245934	0.268285	0.494862	0.0458972	0.0416627	0.577644	0.0501805
NCI-H2023	Cancer Cell Line	Lung	0.189253	0.438698	0.0639569	0.117882	0.752373	0.492265	0.203468	0.054213	0.157385	0.112008	0.0947125	0.348056	0.091689	0.198292	0.422698	0.912842	0.037812	0.65566	0.364809	0.251116	0.587511	0.835189	0.0572131	0.582401	0.157173	0.851612	0.186314	0.481779	0.522927	0.0506403	0.536089	0.136353	0.0477346	0.108809	0.390522	0.111572	0.87287	0.337786	0.576386	0.0467021	0.253056	0.254886	0.7802	0.0374921	0.0506212	0.0969534	0.0486627
Calu-3	Cancer Cell Line	Lung	0.0318967	0.847895	0.120633	0.0655005	0.581481	0.472982	0.178667	0.0863228	0.158569	0.120606	0.0480312	0.232783	0.055548	0.139705	0.173172	0.830822	0.0438189	0.437001	0.368386	0.330285	0.445659	0.804374	0.0530273	0.606452	0.204664	0.917651	0.617487	0.614422	0.312912	0.0708407	0.0964467	0.246268	0.0444175	0.156176	0.702285	0.313101	0.370969	0.504235	0.646257	0.175978	0.253629	0.213227	0.797501	0.0385849	0.0558366	0.798675	0.0606248
NCI-H2030	Cancer Cell Line	Lung	0.0749342	0.616088	0.0586905	0.369633	0.730921	0.420634	0.168604	0.0688528	0.159567	0.101653	0.167638	0.251158	0.119844	0.209227	0.357746	0.878455	0.0417193	0.44941	0.354582	0.383158	0.398677	0.835931	0.0682013	0.575125	0.203904	0.854899	0.356905	0.548952	0.524471	0.054425	0.501667	0.092992	0.0652404	0.135079	0.823439	0.453169	0.444489	0.609228	0.514242	0.189219	0.256075	0.267093	0.664967	0.0459852	0.159218	0.683826	0.071855
NCI-H2085	Cancer Cell Line	Lung	0.0296449	0.91581	0.14008	0.481912	0.70034	0.504182	0.270557	0.0673128	0.160337	0.106896	0.0978757	0.361674	0.263335	0.204271	0.420677	0.280357	0.0407902	0.574576	0.363022	0.260885	0.487561	0.826508	0.0787173	0.616439	0.203117	0.919732	0.348568	0.692548	0.512131	0.0430445	0.586612	0.120354	0.0513044	0.201549	0.335848	0.147967	0.37567	0.342452	0.551372	0.246897	0.254925	0.189123	0.617774	0.0364781	0.188565	0.689655	0.0540511
NCI-H2087	Cancer Cell Line	Lung	0.0235027	0.91671	0.114753	0.451293	0.89333	0.48112	0.171055	0.0526971	0.153436	0.131365	0.215141	0.318861	0.0455999	0.195413	0.239211	0.857949	0.0301284	0.745435	0.358497	0.471281	0.439225	0.75146	0.0857485	0.617641	0.261682	0.919175	0.484874	0.609153	0.538154	0.0432356	0.421013	0.198089	0.0420686	0.196564	0.75248	0.498321	0.675633	0.635268	0.629977	0.760136	0.251044	0.332265	0.871548	0.0866729	0.0886323	0.773753	0.051744
NCI-H2122	Cancer Cell Line	Lung	0.0283274	0.777902	0.0585324	0.0782836	0.475163	0.423915	0.191833	0.0719825	0.1535	0.102236	0.0924366	0.28778	0.0554452	0.200388	0.202544	0.614322	0.0392273	0.646967	0.359875	0.409697	0.379787	0.717457	0.0582409	0.568602	0.194571	0.845396	0.191646	0.514741	0.394004	0.0467719	0.256929	0.217729	0.040858	0.116324	0.385891	0.275515	0.613874	0.406222	0.558285	0.845364	0.254748	0.248227	0.661372	0.0397366	0.0604211	0.595841	0.0628295
NCI-H2228	Cancer Cell Line	Lung	0.0443714	0.89406	0.145845	0.0587443	0.775366	0.511265	0.178126	0.0563255	0.171701	0.0961556	0.134451	0.325806	0.0586233	0.196124	0.192567	0.468231	0.0398737	0.523488	0.362861	0.362808	0.480412	0.820856	0.0665631	0.601836	0.200993	0.882658	0.346435	0.586251	0.447716	0.0435606	0.220855	0.041984	0.0498542	0.13901	0.85017	0.547439	0.401003	0.499423	0.50509	0.215021	0.25219	0.26811	0.731559	0.0540076	0.054517	0.740089	0.0543863
NCI-H2291	Cancer Cell Line	Lung	0.0291928	0.931137	0.109162	0.371241	0.869218	0.541482	0.172632	0.0627068	0.16073	0.105493	0.149553	0.323256	0.109445	0.211393	0.194329	0.666415	0.0362284	0.502212	0.416679	0.844285	0.464985	0.887121	0.0800289	0.61472	0.216029	0.906765	0.51691	0.643845	0.533941	0.0444172	0.35606	0.298772	0.0392712	0.169489	0.952339	0.688792	0.835676	0.874047	0.654298	0.54281	0.258396	0.520804	0.873884	0.0767217	0.0949605	0.689696	0.0528299
NCI-H23	Cancer Cell Line	Lung	0.0629534	0.441267	0.0445689	0.117116	0.679831	0.444215	0.200018	0.0466835	0.152614	0.102932	0.0959924	0.325819	0.128255	0.182476	0.362682	0.729686	0.0340277	0.518917	0.351511	0.293125	0.524219	0.831668	0.0460807	0.554499	0.0929714	0.683084	0.204947	0.560348	0.489016	0.042879	0.521823	0.0384237	0.0440157	0.157014	0.30411	0.392243	0.318681	0.26454	0.406794	0.276253	0.254183	0.243247	0.651311	0.0313641	0.119403	0.653323	0.0504929
NCI-H2342	Cancer Cell Line	Lung	0.0298221	0.885438	0.116855	0.398481	0.572236	0.546335	0.19771	0.0685769	0.161281	0.115919	0.166733	0.346571	0.106508	0.205103	0.195639	0.920314	0.039036	0.56743	0.372922	0.345913	0.506129	0.76051	0.0635072	0.586665	0.0750885	0.89546	0.303069	0.559847	0.451954	0.213137	0.457925	0.208864	0.0667638	0.119867	0.744908	0.130692	0.601097	0.345541	0.496329	0.374962	0.256454	0.445592	0.796426	0.0474986	0.067758	0.665887	0.131047
NCI-H2347	Cancer Cell Line	Lung	0.0327365	0.924016	0.105637	0.217632	0.84066	0.485978	0.156839	0.0567051	0.163667	0.111305	0.089605	0.319553	0.0490025	0.210069	0.198515	0.431285	0.0423661	0.522614	0.368012	0.489418	0.462981	0.786844	0.0746153	0.607605	0.205201	0.892782	0.371719	0.651284	0.409584	0.0476639	0.132082	0.0786468	0.046272	0.0767729	0.864554	0.66301	0.498411	0.636231	0.584805	0.279949	0.250028	0.222555	0.83093	0.0434724	0.0685138	0.686725	0.0510333
NCI-H2405	Cancer Cell Line	Lung	0.0705854	0.0734805	0.0988201	0.0618272	0.819266	0.4941	0.196681	0.0675948	0.154363	0.108804	0.0657491	0.317615	0.0684464	0.206825	0.176285	0.827503	0.037925	0.529261	0.362341	0.723824	0.452507	0.840755	0.0560868	0.579919	0.187101	0.668264	0.289853	0.503986	0.456637	0.0538118	0.395257	0.119145	0.059039	0.139114	0.713117	0.194137	0.379072	0.423217	0.517484	0.136738	0.257531	0.0862695	0.723089	0.0445764	0.0522987	0.725721	0.0679494
Calu-6	Cancer Cell Line	Lung	0.18925	0.339153	0.191963	0.3654	0.851182	0.436153	0.20594	0.0642245	0.164542	0.11463	0.0531128	0.30613	0.110522	0.214515	0.199889	0.422898	0.0430596	0.646893	0.381219	0.728256	0.566825	0.738373	0.0648151	0.568895	0.127192	0.850486	0.341201	0.645795	0.495101	0.049517	0.520801	0.222768	0.0437221	0.642756	0.264792	0.253874	0.897332	0.736214	0.451456	0.93358	0.268262	0.552764	0.540666	0.0396234	0.17519	0.717202	0.0564093
NCI-H3122	Cancer Cell Line	Lung	0.0306019	0.874139	0.15732	0.442296	0.780803	0.534699	0.210703	0.0628716	0.180602	0.108096	0.189539	0.344595	0.0930492	0.203578	0.428389	0.928582	0.0444345	0.818232	0.375562	0.459465	0.427991	0.871677	0.071406	0.6326	0.176772	0.886079	0.411972	0.603208	0.441757	0.0514451	0.111402	0.0929487	0.0523892	0.185002	0.924458	0.478173	0.41825	0.83348	0.582152	0.228786	0.255197	0.285963	0.831823	0.0408134	0.0635506	0.632603	0.0574491
NCI-H322M	Cancer Cell Line	Lung	0.03142	0.920064	0.223169	0.472981	0.728092	0.568639	0.20866	0.0623897	0.173591	0.163053	0.238571	0.352712	0.212923	0.199641	0.348977	0.702513	0.0381891	0.824504	0.36773	0.535349	0.598585	0.860848	0.0792002	0.610644	0.442644	0.884947	0.604506	0.686281	0.502218	0.465932	0.443486	0.218039	0.0557191	0.182845	0.5822	0.696566	0.626275	0.555133	0.68502	0.18468	0.24965	0.455901	0.442542	0.0548539	0.0943348	0.261957	0.212304
NCI-H358	Cancer Cell Line	Lung	0.0315945	0.923245	0.164956	0.443071	0.706021	0.43443	0.160031	0.0601064	0.157406	0.114897	0.0981415	0.304415	0.0902676	0.203568	0.212141	0.872035	0.0410379	0.561959	0.385811	0.600296	0.432052	0.830052	0.0654089	0.612159	0.20734	0.911329	0.199467	0.623179	0.46289	0.051792	0.194768	0.368191	0.0489699	0.331049	0.878471	0.507599	0.915981	0.606397	0.68844	0.922432	0.256455	0.465068	0.802119	0.040845	0.117528	0.646625	0.0564306
NCI-H441	Cancer Cell Line	Lung	0.0305062	0.923399	0.130277	0.232333	0.531917	0.501583	0.210634	0.0586956	0.196719	0.110349	0.158131	0.3183	0.0829021	0.1996	0.390058	0.316285	0.0293173	0.602754	0.39569	0.721524	0.427675	0.639733	0.078167	0.638456	0.73974	0.904402	0.740974	0.595902	0.498409	0.0732547	0.163333	0.0190927	0.02898	0.777518	0.889836	0.784551	0.927237	0.753971	0.745951	0.963919	0.254405	0.665654	0.875561	0.0463641	0.184508	0.727	0.0469761
NCI-H522	Cancer Cell Line	Lung	0.17627	0.407689	0.166666	0.25744	0.747969	0.433655	0.183041	0.0601772	0.122116	0.103119	0.0830725	0.319149	0.184451	0.201896	0.422819	0.773872	0.0390143	0.596131	0.320552	0.215482	0.489845	0.811526	0.0560513	0.554521	0.0432669	0.197524	0.142095	0.379398	0.468011	0.053816	0.701498	0.0526354	0.0548399	0.13183	0.286079	0.130895	0.160498	0.148587	0.480462	0.0704709	0.249932	0.0670126	0.583356	0.0419346	0.178703	0.625532	0.0707026
NCI-H650	Cancer Cell Line	Lung	0.374149	0.859919	0.119127	0.157159	0.835118	0.496604	0.189583	0.0502575	0.172936	0.107562	0.102611	0.314202	0.15877	0.197065	0.17661	0.271516	0.0338232	0.583906	0.363548	0.598555	0.87113	0.822087	0.0699644	0.600385	0.555724	0.841992	0.541132	0.564688	0.515023	0.235302	0.655801	0.191212	0.0482121	0.250303	0.948849	0.280729	0.490881	0.412546	0.535296	0.912349	0.256583	0.585658	0.830989	0.0325403	0.184475	0.31023	0.0464246
NCI-H838	Cancer Cell Line	Lung	0.172472	0.335561	0.114404	0.10286	0.734503	0.546387	0.180461	0.0854863	0.166722	0.127826	0.15407	0.351154	0.0740144	0.207335	0.428053	0.629349	0.0579613	0.568572	0.385759	0.624319	0.908638	0.884822	0.0793527	0.608629	0.208749	0.806455	0.470523	0.656901	0.521843	0.0619765	0.580663	0.0762365	0.0447113	0.153739	0.317135	0.406518	0.385196	0.300935	0.588357	0.942311	0.259946	0.348883	0.0669102	0.0507534	0.140969	0.603013	0.0579273
PC-14	Cancer Cell Line	Lung	0.0328685	0.922809	0.108053	0.233409	0.646229	0.525761	0.180522	0.0697923	0.158879	0.110027	0.144916	0.328406	0.0958599	0.20601	0.17575	0.527703	0.0343446	0.582717	0.371297	0.361684	0.407019	0.822721	0.0624751	0.606918	0.206103	0.916478	0.341919	0.568601	0.459361	0.157736	0.176649	0.222693	0.0357998	0.149849	0.635267	0.652965	0.636091	0.286606	0.627637	0.460535	0.256211	0.409368	0.608939	0.036885	0.0380219	0.517025	0.0516874
RERF-LC-KJ	Cancer Cell Line	Lung	0.0275718	0.872469	0.0360513	0.169855	0.449402	0.484394	0.164176	0.0518477	0.155876	0.100146	0.0880132	0.284554	0.0610738	0.185524	0.28895	0.724347	0.0355733	0.617921	0.360894	0.125373	0.437587	0.693064	0.0659143	0.577261	0.0893416	0.830411	0.241484	0.604649	0.467644	0.051942	0.155905	0.0254808	0.0363455	0.0696603	0.135354	0.178225	0.255392	0.182935	0.31448	0.0326716	0.25769	0.0632274	0.687384	0.0400989	0.0446867	0.630869	0.0468988
RERF-LC-MS	Cancer Cell Line	Lung	0.0862167	0.460373	0.0557431	0.115629	0.724037	0.444894	0.31085	0.0590315	0.165036	0.0949466	0.166877	0.321194	0.190371	0.204051	0.207686	0.751198	0.0363921	0.631274	0.326696	0.300748	0.586328	0.839205	0.0588947	0.601898	0.426891	0.692428	0.169021	0.57499	0.488324	0.041125	0.418461	0.0802912	0.0846699	0.188596	0.323048	0.271485	0.285615	0.171566	0.465209	0.0308434	0.233532	0.26483	0.481051	0.0395338	0.110868	0.24805	0.0787623
COR-L105	Cancer Cell Line	Lung	0.0364532	0.927378	0.0533976	0.412971	0.734872	0.517904	0.192829	0.0613159	0.173055	0.160568	0.103266	0.362974	0.0842631	0.214769	0.308078	0.403638	0.035434	0.739521	0.40705	0.367293	0.374752	0.73818	0.113291	0.593168	0.291503	0.795624	0.337227	0.609276	0.49933	0.0510856	0.34542	0.407331	0.053385	0.125767	0.582541	0.641994	0.584027	0.457376	0.598185	0.247988	0.255866	0.479882	0.549996	0.0439589	0.182766	0.136462	0.0619645
SK-LU-1	Cancer Cell Line	Lung	0.0945101	0.145662	0.121947	0.207198	0.772832	0.532234	0.313292	0.050977	0.159929	0.114946	0.143163	0.29662	0.128882	0.207524	0.209109	0.275427	0.0309426	0.619011	0.371251	0.717899	0.716996	0.88998	0.0896787	0.614865	0.23976	0.788287	0.451416	0.658535	0.544337	0.0431401	0.607621	0.120848	0.0407549	0.157722	0.930995	0.644651	0.888384	0.705775	0.693447	0.954871	0.258476	0.272132	0.77246	0.0371314	0.107759	0.749198	0.0616692
SW1573	Cancer Cell Line	Lung	0.319614	0.554571	0.195617	0.230754	0.900168	0.249787	0.529584	0.0693391	0.186952	0.165759	0.938569	0.279747	0.0773805	0.21193	0.250444	0.569067	0.0408338	0.618093	0.374659	0.854225	0.734152	0.879172	0.114397	0.625374	0.478286	0.889434	0.595563	0.672903	0.536848	0.0552249	0.51189	0.313055	0.0493661	0.601654	0.930859	0.563872	0.742652	0.684311	0.824663	0.959245	0.258376	0.586409	0.839525	0.0410446	0.162998	0.701283	0.159707
EKVX	Cancer Cell Line	Lung	0.0616114	0.755032	0.0502525	0.342616	0.694655	0.495737	0.231111	0.0675926	0.176481	0.112609	0.118712	0.349435	0.138718	0.213765	0.320542	0.922267	0.0378655	0.561045	0.352034	0.348558	0.738561	0.823953	0.0563479	0.590221	0.219138	0.844007	0.269211	0.632651	0.502595	0.0527112	0.417514	0.0797607	0.0471421	0.1324	0.426675	0.125879	0.3701	0.436565	0.544171	0.668068	0.256785	0.324161	0.782971	0.0458422	0.0492231	0.698689	0.0667501
EMC-BAC-1	Cancer Cell Line	Lung	0.0459865	0.56728	0.0986541	0.11314	0.436442	0.489343	0.183123	0.0726397	0.163208	0.128483	0.104273	0.24322	0.0490603	0.210172	0.250912	0.292826	0.0455569	0.497129	0.35522	0.129383	0.397706	0.727945	0.0693515	0.516097	0.201298	0.666387	0.350654	0.469367	0.374138	0.052033	0.4598	0.0715707	0.0463024	0.142941	0.109026	0.452867	0.305311	0.304842	0.404667	0.386574	0.253034	0.0734132	0.552347	0.045277	0.0553738	0.698431	0.0622864
EMC-BAC-2	Cancer Cell Line	Lung	0.0540795	0.406312	0.0564227	0.189031	0.398798	0.521859	0.201098	0.083664	0.16115	0.107802	0.0582748	0.27099	0.0650877	0.188353	0.212202	0.631868	0.0491852	0.563471	0.368793	0.293268	0.540046	0.81216	0.0677499	0.589664	0.186582	0.814249	0.375846	0.600021	0.434668	0.0684415	0.465004	0.0695205	0.0493905	0.115769	0.248466	0.210031	0.290436	0.245229	0.322813	0.113037	0.258911	0.26228	0.66612	0.0416479	0.0609012	0.698454	0.0994474
AsPC-1	Cancer Cell Line	Pancreas	0.0644063	0.399732	0.133461	0.0445059	0.538183	0.474655	0.158268	0.070281	0.16706	0.111092	0.659272	0.302473	0.063106	0.110977	0.172179	0.78469	0.0397605	0.534741	0.368405	0.763691	0.369424	0.769999	0.0750229	0.565701	0.206781	0.644063	0.6327	0.540384	0.471911	0.0702322	0.0651343	0.111472	0.0610093	0.912427	0.789938	0.350764	0.520825	0.614341	0.566851	0.94563	0.247214	0.28189	0.854437	0.042623	0.0512587	0.727603	0.0644547
HuP-T3	Cancer Cell Line	Pancreas	0.0251094	0.599194	0.124318	0.345947	0.648557	0.510409	0.182401	0.0638482	0.168405	0.122977	0.0496394	0.265332	0.131687	0.212502	0.195246	0.590516	0.0380836	0.569171	0.360279	0.345588	0.436082	0.781065	0.081218	0.620809	0.201232	0.864786	0.472677	0.596263	0.415013	0.559073	0.150369	0.305844	0.042445	0.334671	0.572711	0.409966	0.618931	0.472843	0.624605	0.393937	0.252123	0.299752	0.803608	0.0403428	0.042953	0.52086	0.0602932
HuP-T4	Cancer Cell Line	Pancreas	0.0330652	0.112606	0.105987	0.277053	0.512634	0.500866	0.186342	0.0795015	0.165866	0.113251	0.0462354	0.240604	0.0513347	0.185882	0.171242	0.293754	0.0438171	0.45354	0.346261	0.315321	0.409995	0.633453	0.0551473	0.548854	0.201298	0.934434	0.368379	0.531822	0.442587	0.0914582	0.11653	0.11382	0.0537687	0.167215	0.783704	0.253325	0.374596	0.371633	0.34901	0.12029	0.252888	0.271437	0.861012	0.0441747	0.050692	0.704028	0.0515957
KP-1N	Cancer Cell Line	Pancreas	0.265348	0.568575	0.142688	0.0723782	0.673738	0.475877	0.169173	0.0606616	0.155958	0.113928	0.113146	0.229711	0.11854	0.204236	0.201134	0.744319	0.0446767	0.570723	0.349893	0.337459	0.48033	0.77875	0.0704397	0.581814	0.117416	0.792575	0.409683	0.422766	0.500029	0.0730785	0.120581	0.042397	0.0595111	0.174055	0.705542	0.384316	0.28778	0.285947	0.474942	0.535419	0.255426	0.26628	0.127353	0.046354	0.150762	0.737634	0.0583538
KP-3	Cancer Cell Line	Pancreas	0.200505	0.880365	0.134621	0.0645693	0.63775	0.57886	0.161863	0.0686841	0.16065	0.125572	0.143013	0.235524	0.0733394	0.205887	0.176742	0.747635	0.0424679	0.447958	0.380513	0.592481	0.410481	0.78551	0.0680438	0.625483	0.478554	0.899155	0.487517	0.394277	0.414337	0.0525617	0.0986719	0.315825	0.0564514	0.234732	0.823547	0.33214	0.660852	0.494042	0.643672	0.293267	0.255615	0.244021	0.757734	0.0435145	0.152297	0.738104	0.0606617
KP-4	Cancer Cell Line	Pancreas	0.164079	0.867146	0.242248	0.185852	0.878422	0.485879	0.224931	0.0583404	0.200856	0.116128	0.123637	0.240475	0.173286	0.199529	0.272084	0.915141	0.038615	0.66152	0.34517	0.777982	0.816643	0.88473	0.0693667	0.605879	0.216163	0.737431	0.519397	0.665983	0.541112	0.061783	0.550957	0.144901	0.0861574	0.169214	0.919878	0.366264	0.435906	0.421527	0.544436	0.123734	0.258201	0.271959	0.758349	0.0348702	0.0894751	0.707073	0.0985507
MIA-PaCa-2	Cancer Cell Line	Pancreas	0.600788	0.741141	0.123411	0.200709	0.880184	0.511241	0.22432	0.0587658	0.170688	0.118103	0.683554	0.362766	0.111026	0.206751	0.284359	0.915733	0.0356649	0.682323	0.368104	0.785636	0.9003	0.896663	0.0767174	0.625585	0.223986	0.761742	0.600073	0.744707	0.335742	0.0555289	0.623777	0.274743	0.203838	0.607645	0.9623	0.718948	0.717196	0.669297	0.699277	0.933477	0.350818	0.276812	0.906271	0.0337393	0.190607	0.713907	0.230435
MZ1-PC	Cancer Cell Line	Pancreas	0.0370487	0.284707	0.148484	0.477871	0.673334	0.46607	0.210025	0.0733785	0.169551	0.113923	0.14274	0.298267	0.0683013	0.192804	0.213218	0.759745	0.0332812	0.479187	0.358082	0.665174	0.468829	0.830919	0.062319	0.606243	0.209319	0.819798	0.378668	0.562537	0.511285	0.0559662	0.350336	0.168998	0.0530849	0.259903	0.8224	0.479795	0.547225	0.567741	0.646607	0.672921	0.249576	0.293274	0.86233	0.049541	0.0474488	0.725115	0.06512
PA-TU-8902	Cancer Cell Line	Pancreas	0.0352031	0.905284	0.126124	0.445643	0.627635	0.484016	0.190616	0.0633688	0.216499	0.162704	0.116058	0.353027	0.062552	0.21279	0.430621	0.92872	0.037118	0.604845	0.374425	0.506255	0.433748	0.768957	0.0784011	0.635033	0.209521	0.89305	0.585238	0.579743	0.525742	0.0658025	0.453907	0.031756	0.0432485	0.772253	0.668027	0.67647	0.85052	0.685497	0.685949	0.898176	0.25747	0.943746	0.798242	0.039593	0.0455056	0.656679	0.0600275
PA-TU-8988T	Cancer Cell Line	Pancreas	0.213348	0.84242	0.133995	0.449941	0.800163	0.514575	0.212348	0.0616992	0.167304	0.12422	0.130723	0.322708	0.102478	0.173726	0.189115	0.869722	0.0501353	0.642859	0.338838	0.748143	0.607613	0.852248	0.0734532	0.607326	0.195076	0.772786	0.666239	0.621309	0.46116	0.0519139	0.563035	0.218947	0.0662332	0.368327	0.863594	0.504143	0.836017	0.751964	0.724375	0.885792	0.248274	0.287572	0.728146	0.0463077	0.0572111	0.638864	0.0543966
PANC-02-03	Cancer Cell Line	Pancreas	0.0408989	0.315424	0.170337	0.25901	0.657733	0.570556	0.235566	0.0883664	0.190732	0.126369	0.138051	0.297674	0.144515	0.200857	0.216049	0.745741	0.0397325	0.455081	0.392892	0.589487	0.470722	0.825641	0.0896611	0.606937	0.233531	0.839368	0.577168	0.564847	0.454875	0.298321	0.228923	0.203979	0.0477673	0.415326	0.852382	0.325808	0.554441	0.515444	0.647577	0.679722	0.256931	0.166874	0.884087	0.123832	0.0562249	0.698066	0.0662082
BxPC-3	Cancer Cell Line	Pancreas	0.0326421	0.578	0.10588	0.222878	0.473997	0.478176	0.172283	0.0552956	0.157422	0.125316	0.0502576	0.23401	0.107409	0.182219	0.166246	0.545955	0.0334348	0.460539	0.350047	0.286761	0.367211	0.574041	0.0499575	0.574397	0.20179	0.841458	0.217813	0.50956	0.4148	0.0404197	0.216352	0.289916	0.0437229	0.183313	0.509554	0.152527	0.357431	0.379026	0.472046	0.323596	0.254126	0.268793	0.513013	0.0379259	0.0399294	0.56096	0.0424802
PANC-03-27	Cancer Cell Line	Pancreas	0.0286672	0.417239	0.115325	0.280554	0.555042	0.49904	0.247454	0.0607496	0.159757	0.107559	0.0673394	0.248899	0.0646687	0.177369	0.174156	0.659033	0.0449698	0.546931	0.359911	0.433171	0.425326	0.834379	0.0548029	0.585738	0.203589	0.847564	0.355414	0.561865	0.359695	0.0640236	0.185223	0.144774	0.0453384	0.175715	0.499067	0.324009	0.368051	0.500616	0.531064	0.256128	0.254557	0.274306	0.850196	0.0472877	0.0455475	0.684394	0.0938183
PANC-04-03	Cancer Cell Line	Pancreas	0.0343286	0.551457	0.125581	0.133691	0.55887	0.493063	0.183059	0.0726431	0.168499	0.117034	0.673112	0.287527	0.0598795	0.180304	0.183495	0.30221	0.0439136	0.536238	0.380801	0.741696	0.428548	0.769458	0.0640687	0.613585	0.211089	0.927572	0.532816	0.569099	0.406997	0.0600001	0.106458	0.166651	0.0446014	0.622973	0.947585	0.233589	0.728775	0.652941	0.72039	0.905462	0.256265	0.210733	0.859443	0.04449	0.0586778	0.712778	0.0936489
PANC-08-13	Cancer Cell Line	Pancreas	0.0336873	0.853719	0.118858	0.191565	0.414272	0.480369	0.20127	0.0616043	0.180617	0.120387	0.128322	0.247063	0.0835302	0.201959	0.175345	0.810217	0.0432065	0.443895	0.383697	0.605115	0.445217	0.683774	0.0765045	0.594775	0.216077	0.858262	0.433212	0.570221	0.408264	0.0537504	0.130173	0.340958	0.0468061	0.880125	0.796848	0.345804	0.456538	0.634938	0.564525	0.918576	0.248644	0.272316	0.732769	0.0697789	0.0517801	0.591333	0.061353
PANC-10-05	Cancer Cell Line	Pancreas	0.0278069	0.78767	0.234339	0.497421	0.767119	0.600402	0.226664	0.0676803	0.216739	0.114591	0.0988625	0.357397	0.0890435	0.186132	0.379494	0.9271	0.0312172	0.631711	0.438126	0.710644	0.486893	0.866925	0.114542	0.615824	0.231844	0.904972	0.705677	0.674743	0.504872	0.134169	0.227382	0.241652	0.047603	0.394361	0.786497	0.506476	0.897359	0.687927	0.78636	0.938077	0.323336	0.386994	0.898746	0.0541666	0.0605292	0.675723	0.0773022
PL18	Cancer Cell Line	Pancreas	0.260649	0.113489	0.111481	0.0437571	0.166849	0.391091	0.268019	0.0650905	0.165375	0.115121	0.0964657	0.239684	0.0602257	0.204546	0.177773	0.851226	0.0437348	0.494483	0.358761	0.258736	0.44666	0.572821	0.0649203	0.608636	0.0895058	0.850551	0.373564	0.48062	0.462981	0.059789	0.118619	0.112435	0.0549884	0.0792683	0.532287	0.366675	0.592863	0.281533	0.460831	0.49149	0.247533	0.391636	0.534403	0.0605517	0.165162	0.597072	0.0534688
PL4	Cancer Cell Line	Pancreas	0.0495113	0.253087	0.107491	0.150564	0.752608	0.481799	0.240336	0.0594983	0.156835	0.117917	0.132587	0.326718	0.0514467	0.206249	0.222854	0.402677	0.0340499	0.556491	0.37036	0.682631	0.403124	0.840026	0.0663218	0.609338	0.185692	0.895095	0.28666	0.556982	0.425155	0.0555721	0.225951	0.0859126	0.0347691	0.177665	0.726396	0.672348	0.554883	0.480179	0.603777	0.40499	0.25285	0.252408	0.757966	0.0321792	0.0369448	0.70821	0.0503825
PSN1	Cancer Cell Line	Pancreas	0.269648	0.136428	0.116183	0.0576813	0.547106	0.469771	0.144145	0.0512184	0.153293	0.108079	0.0942992	0.259395	0.107907	0.186825	0.118728	0.556708	0.0357588	0.534716	0.363224	0.587833	0.777519	0.783358	0.063916	0.57401	0.193586	0.893726	0.419463	0.552702	0.416881	0.0400019	0.362128	0.0961165	0.046047	0.16924	0.724012	0.314597	0.895071	0.551409	0.739814	0.710302	0.244404	0.269582	0.552839	0.0331499	0.0411392	0.247145	0.0563347
QGP-1	Cancer Cell Line	Pancreas	0.0358967	0.136661	0.161775	0.495596	0.896915	0.360947	0.174559	0.0651692	0.164622	0.111331	0.121975	0.505537	0.0760582	0.205776	0.349522	0.925873	0.0417651	0.81001	0.375175	0.512956	0.435654	0.869236	0.0739886	0.588848	0.155304	0.921299	0.316181	0.625922	0.495889	0.0577498	0.491744	0.32588	0.0747832	0.179201	0.96441	0.32568	0.623797	0.583583	0.511685	0.173708	0.256847	0.273764	0.718633	0.0504754	0.176617	0.672974	0.07542
SU8686	Cancer Cell Line	Pancreas	0.0385919	0.49733	0.126557	0.379631	0.669645	0.473836	0.221266	0.0759011	0.173132	0.11821	0.126263	0.241914	0.0733592	0.20447	0.212863	0.325582	0.0489741	0.495127	0.361875	0.462486	0.431569	0.706107	0.0706293	0.57666	0.180199	0.838238	0.346369	0.548327	0.462494	0.079389	0.230862	0.202222	0.0628784	0.15358	0.45138	0.354882	0.405339	0.502828	0.446911	0.310518	0.255957	0.261099	0.584077	0.0486076	0.0547496	0.710623	0.0594992
SUIT-2	Cancer Cell Line	Pancreas	0.11917	0.443726	0.190505	0.266613	0.552601	0.551207	0.33668	0.0731222	0.162678	0.127505	0.0767383	0.271984	0.0938699	0.193988	0.219157	0.922008	0.0412696	0.576033	0.364476	0.661699	0.545454	0.853319	0.0756984	0.615418	0.200434	0.831621	0.516228	0.582178	0.534022	0.0515731	0.330289	0.223043	0.054703	0.246828	0.799646	0.354812	0.668686	0.598387	0.588789	0.803741	0.253603	0.345667	0.742265	0.0402205	0.0560428	0.702731	0.132036
CAPAN-1	Cancer Cell Line	Pancreas	0.0332153	0.822362	0.123827	0.162601	0.821316	0.527786	0.250192	0.0662191	0.161866	0.117004	0.5648	0.291514	0.0679766	0.209366	0.17495	0.867387	0.0448365	0.574559	0.3711	0.6999	0.435234	0.805575	0.0484417	0.594318	0.204298	0.901321	0.395317	0.565495	0.51653	0.0514991	0.118794	0.172833	0.0481585	0.164816	0.722672	0.367077	0.67993	0.568101	0.587004	0.415997	0.258829	0.275745	0.618045	0.0444138	0.045443	0.280636	0.0607239
SW1990	Cancer Cell Line	Pancreas	0.0348457	0.575849	0.114976	0.35401	0.825569	0.486856	0.206629	0.0692416	0.169526	0.111518	0.101686	0.286483	0.0633538	0.170119	0.209102	0.347323	0.0419331	0.578726	0.372741	0.780402	0.406828	0.855974	0.0665716	0.606633	0.2045	0.91135	0.348995	0.569489	0.430926	0.0559033	0.239183	0.147228	0.0418899	0.274083	0.853456	0.294916	0.557741	0.586203	0.583541	0.69776	0.255581	0.290436	0.771423	0.0403434	0.0413979	0.693506	0.0579319
YAPC	Cancer Cell Line	Pancreas	0.033313	0.109284	0.115684	0.190706	0.871305	0.491983	0.218888	0.0780712	0.170009	0.119305	0.127538	0.236288	0.0717956	0.210429	0.187363	0.730509	0.0428706	0.537887	0.380123	0.484414	0.425421	0.880435	0.0569091	0.600353	0.208683	0.946105	0.637464	0.565214	0.540065	0.311457	0.232566	0.17304	0.0459549	0.333695	0.894585	0.454645	0.624214	0.524378	0.596092	0.915682	0.259944	0.28041	0.889891	0.0401451	0.0469328	0.68237	0.0667744
Capan-2	Cancer Cell Line	Pancreas	0.037836	0.673649	0.194297	0.195252	0.791745	0.502891	0.223863	0.0666814	0.170461	0.115534	0.129882	0.300664	0.0641165	0.198062	0.193152	0.640435	0.0471137	0.52921	0.37077	0.70796	0.461427	0.837584	0.0672292	0.609384	0.201854	0.841623	0.501335	0.584942	0.469695	0.0698101	0.311925	0.127434	0.0541359	0.262942	0.721892	0.231022	0.469691	0.667334	0.634762	0.670859	0.272599	0.324901	0.864414	0.0436734	0.0471881	0.689764	0.0676766
CFPAC-1	Cancer Cell Line	Pancreas	0.0422915	0.816513	0.126462	0.27461	0.594506	0.449668	0.17383	0.0666704	0.16135	0.105093	0.100081	0.238901	0.0870267	0.171212	0.165111	0.453045	0.0353482	0.468056	0.369445	0.276514	0.459577	0.77237	0.0536944	0.585425	0.204492	0.896396	0.381207	0.551895	0.467429	0.0672763	0.219166	0.140249	0.0483391	0.187876	0.58149	0.262782	0.378662	0.439352	0.517598	0.322712	0.253324	0.269254	0.711537	0.0334651	0.0498298	0.735518	0.053793
DAN-G	Cancer Cell Line	Pancreas	0.0339154	0.60816	0.246196	0.520683	0.86605	0.51658	0.206709	0.073645	0.168555	0.118281	0.104307	0.266606	0.113374	0.200016	0.182821	0.926996	0.0446439	0.533211	0.375136	0.383707	0.43275	0.82491	0.0756139	0.621872	0.202389	0.892203	0.349533	0.544742	0.507931	0.0574951	0.359045	0.381175	0.0591722	0.17344	0.723797	0.151682	0.628551	0.33831	0.295702	0.238907	0.259059	0.193433	0.607623	0.0583581	0.055747	0.655327	0.0634025
HPAC	Cancer Cell Line	Pancreas	0.0333223	0.378366	0.139227	0.353855	0.34023	0.47324	0.239346	0.0688415	0.169644	0.117773	0.948707	0.293867	0.0689649	0.204687	0.202995	0.772195	0.0412718	0.595181	0.374888	0.550714	0.437272	0.726637	0.0608165	0.591985	0.207787	0.909926	0.475224	0.543679	0.497472	0.0571001	0.158575	0.310963	0.052928	0.472537	0.7273	0.33554	0.86817	0.601533	0.710358	0.950023	0.255632	0.292956	0.801923	0.0434725	0.0468872	0.601278	0.0605566
HPAF-II	Cancer Cell Line	Pancreas	0.039128	0.533796	0.173377	0.225817	0.393695	0.485589	0.192817	0.0911031	0.175494	0.124669	0.118401	0.352749	0.169856	0.0988104	0.144855	0.915847	0.0544922	0.442237	0.401342	0.665098	0.428451	0.801601	0.0781369	0.585918	0.250826	0.895887	0.507353	0.558345	0.469096	0.187381	0.146696	0.359211	0.056773	0.345721	0.831478	0.315431	0.477294	0.564621	0.643521	0.893082	0.255897	0.599457	0.654216	0.0534487	0.0583493	0.615985	0.0663419
Hs766T	Cancer Cell Line	Pancreas	0.1358	0.0829693	0.154865	0.309581	0.48123	0.49395	0.264517	0.0669839	0.164781	0.115654	0.0845224	0.31428	0.0547311	0.190213	0.171627	0.598463	0.0397932	0.565636	0.350762	0.434274	0.683639	0.690662	0.0664938	0.569903	0.200514	0.83472	0.412996	0.458213	0.49991	0.0531761	0.158969	0.196648	0.0497479	0.307086	0.559911	0.315116	0.544409	0.280268	0.526174	0.446359	0.253721	0.353305	0.382179	0.0457213	0.0445003	0.645674	0.0868326
23132-87	Cancer Cell Line	Stomach	0.0301483	0.397389	0.0588824	0.29238	0.276926	0.401637	0.17222	0.0521792	0.150784	0.0929909	0.672358	0.292924	0.0962016	0.128695	0.169451	0.728785	0.0379053	0.718562	0.344198	0.38604	0.32935	0.520902	0.0573154	0.522455	0.178227	0.569805	0.347363	0.23829	0.437355	0.3743	0.0529273	0.225092	0.0437962	0.825607	0.208423	0.245572	0.362251	0.399724	0.345141	0.835458	0.231924	0.55654	0.576653	0.210221	0.0357086	0.566965	0.411551
HSC-39	Cancer Cell Line	Stomach	0.0449836	0.375909	0.148717	0.331864	0.682197	0.430461	0.203262	0.0720908	0.168636	0.13484	0.190831	0.352416	0.199977	0.212483	0.223768	0.930918	0.0364236	0.709213	0.329731	0.489221	0.413374	0.764075	0.0838289	0.615131	0.12191	0.754923	0.303544	0.567863	0.47796	0.057926	0.0393203	0.391745	0.0454902	0.452007	0.707611	0.385508	0.815754	0.446429	0.495735	0.759735	0.254947	0.357594	0.808689	0.0522361	0.0479328	0.664025	0.0720617
IM-95	Cancer Cell Line	Stomach	0.0299982	0.226174	0.0509871	0.0359336	0.224556	0.393105	0.112878	0.0561264	0.154353	0.0860715	0.249936	0.274283	0.0651671	0.204575	0.181137	0.758488	0.0389906	0.64091	0.318876	0.295124	0.292243	0.432649	0.083201	0.500836	0.175284	0.126425	0.400245	0.506211	0.259029	0.0440243	0.0438888	0.16216	0.0633824	0.505319	0.401072	0.378582	0.273598	0.207397	0.367647	0.290277	0.172217	0.486355	0.567583	0.0374967	0.0421516	0.305651	0.0985284
KATOIII	Cancer Cell Line	Stomach	0.0346125	0.905592	0.0939119	0.0437557	0.337092	0.291953	0.120391	0.0861263	0.161336	0.112591	0.548301	0.193293	0.0471629	0.0696022	0.222176	0.863166	0.0446027	0.612038	0.333478	0.567827	0.326564	0.388833	0.0737045	0.485274	0.162618	0.588745	0.483066	0.440253	0.1859	0.060183	0.0440345	0.155218	0.0432575	0.746125	0.47785	0.359857	0.516441	0.387332	0.480727	0.779701	0.85324	0.577881	0.601731	0.0420095	0.0459588	0.539202	0.0619846
MKN1	Cancer Cell Line	Stomach	0.525434	0.337974	0.120887	0.162799	0.791842	0.487526	0.243777	0.0643902	0.152513	0.112083	0.357613	0.301199	0.141719	0.207956	0.251064	0.376743	0.0366414	0.559951	0.360086	0.461225	0.58606	0.80166	0.0619829	0.61113	0.155988	0.77206	0.245515	0.588819	0.534836	0.0457141	0.479516	0.340129	0.0440873	0.437407	0.824291	0.307699	0.331228	0.367563	0.627332	0.738539	0.255797	0.283306	0.456621	0.036403	0.0414852	0.422492	0.0497346
MKN28	Cancer Cell Line	Stomach	0.0377589	0.759343	0.191481	0.296529	0.566576	0.479638	0.187815	0.0538451	0.158013	0.179599	0.916384	0.253713	0.220286	0.192353	0.269415	0.819622	0.0361546	0.715531	0.360449	0.524987	0.42429	0.819747	0.0773351	0.603758	0.190936	0.832628	0.536294	0.546903	0.452079	0.126143	0.466212	0.239354	0.056969	0.367298	0.874423	0.264787	0.674264	0.415048	0.55981	0.775561	0.228982	0.746174	0.551441	0.0470129	0.122288	0.544736	0.0596507
MKN45	Cancer Cell Line	Stomach	0.0470877	0.624528	0.111084	0.101727	0.862054	0.473875	0.254536	0.0614701	0.18378	0.117904	0.66372	0.266476	0.186024	0.20797	0.280807	0.889519	0.0419241	0.557754	0.367508	0.763705	0.437426	0.868204	0.0751978	0.631809	0.208036	0.920683	0.686667	0.618419	0.488598	0.0552324	0.108408	0.103439	0.064675	0.171617	0.951536	0.528415	0.762403	0.685999	0.664612	0.889832	0.253612	0.505835	0.880673	0.0444772	0.0607692	0.737598	0.0723329
MKN7	Cancer Cell Line	Stomach	0.0269511	0.908306	0.132375	0.187083	0.574578	0.497128	0.212664	0.0821495	0.157982	0.112807	0.116673	0.324614	0.0580203	0.208041	0.21486	0.78025	0.0338251	0.609414	0.318943	0.544989	0.44672	0.809695	0.0618402	0.61776	0.593119	0.906413	0.264158	0.61203	0.486959	0.805199	0.518401	0.327099	0.0387778	0.942295	0.741986	0.217169	0.755849	0.412	0.528477	0.869231	0.245561	0.24053	0.756978	0.0381725	0.0433685	0.136398	0.0603532
NCI-N87	Cancer Cell Line	Stomach	0.0288083	0.886193	0.110508	0.386174	0.815415	0.48312	0.243484	0.0702899	0.17188	0.109786	0.940491	0.258219	0.179402	0.0899917	0.192663	0.324689	0.0365683	0.670718	0.400081	0.778255	0.437315	0.773452	0.068477	0.580463	0.206251	0.919431	0.599712	0.566352	0.392616	0.0529673	0.436509	0.39887	0.0444777	0.919764	0.749882	0.282843	0.906933	0.647209	0.703909	0.951514	0.255537	0.24824	0.847728	0.0560184	0.0358105	0.668218	0.0655164
NCI-SNU-1	Cancer Cell Line	Stomach	0.164199	0.892605	0.29599	0.517877	0.859381	0.44594	0.167242	0.0544698	0.153074	0.135323	0.428562	0.357586	0.065809	0.225751	0.205816	0.932108	0.0358703	0.774755	0.378208	0.820618	0.878839	0.875557	0.0876307	0.619968	0.671612	0.674199	0.497787	0.720779	0.682124	0.0447213	0.678407	0.395195	0.127951	0.361652	0.901563	0.422122	0.687716	0.628337	0.648144	0.943262	0.253355	0.696564	0.813625	0.036597	0.26574	0.595824	0.400733
NCI-SNU-16	Cancer Cell Line	Stomach	0.0340684	0.133935	0.07096	0.152349	0.200715	0.358327	0.151254	0.0671251	0.154776	0.101151	0.211285	0.17469	0.0448776	0.0601531	0.138208	0.758465	0.0384414	0.427294	0.297587	0.375603	0.373182	0.300062	0.0550154	0.480538	0.13301	0.545411	0.398643	0.448929	0.137996	0.070291	0.0398351	0.0699546	0.0423832	0.663872	0.417725	0.0922328	0.354029	0.324886	0.318359	0.400355	0.249941	0.241996	0.772058	0.0398252	0.0462208	0.724283	0.0627419
AGS	Cancer Cell Line	Stomach	0.0305345	0.907318	0.116707	0.533582	0.788036	0.627257	0.229216	0.0713608	0.149905	0.160326	0.647214	0.335997	0.230711	0.185733	0.419074	0.919467	0.0375353	0.688317	0.364222	0.829472	0.45065	0.878792	0.0833419	0.61843	0.201177	0.917135	0.711132	0.709695	0.511329	0.929476	0.529019	0.47368	0.047843	0.95379	0.764797	0.751165	0.893009	0.751602	0.730081	0.933884	0.257764	0.835236	0.869806	0.0381707	0.047931	0.699836	0.0519281
NCI-SNU-5	Cancer Cell Line	Stomach	0.130165	0.618511	0.132969	0.0435987	0.646414	0.455019	0.244339	0.0729374	0.147993	0.101655	0.389548	0.357972	0.0541719	0.208309	0.165507	0.385838	0.0353908	0.560825	0.350922	0.642721	0.543732	0.83399	0.0651315	0.590518	0.201748	0.829224	0.547485	0.581008	0.454762	0.0491638	0.0634066	0.172221	0.042518	0.231074	0.926723	0.276911	0.89198	0.674823	0.482814	0.923909	0.244786	0.282163	0.882166	0.0366127	0.0471179	0.668922	0.0597362
NUGC-3	Cancer Cell Line	Stomach	0.0282914	0.770039	0.115402	0.051365	0.447935	0.48785	0.210511	0.0556976	0.161872	0.104805	0.827922	0.251392	0.0668836	0.170481	0.173865	0.35973	0.0362522	0.683903	0.362528	0.450883	0.402761	0.616995	0.0629082	0.576944	0.261294	0.767075	0.384821	0.588015	0.34571	0.0498723	0.200898	0.134136	0.051952	0.837601	0.685056	0.393343	0.752317	0.550612	0.355542	0.569719	0.255498	0.280566	0.546959	0.0544428	0.0478472	0.630542	0.057805
NUGC-4	Cancer Cell Line	Stomach	0.0338121	0.409358	0.121895	0.0631198	0.60597	0.506178	0.220926	0.0662006	0.159929	0.118045	0.12678	0.263499	0.123071	0.204553	0.212296	0.940522	0.0457317	0.584804	0.374649	0.708928	0.398647	0.793507	0.0741761	0.614159	0.2042	0.92157	0.574025	0.581772	0.516624	0.0547953	0.0518483	0.179759	0.0462405	0.171669	0.933683	0.146406	0.663492	0.621938	0.604201	0.952738	0.260683	0.283305	0.867312	0.0421559	0.0493049	0.792023	0.107024
OCUM-1	Cancer Cell Line	Stomach	0.0317706	0.378367	0.117481	0.128477	0.256679	0.486897	0.170402	0.0661022	0.115418	0.0998232	0.317533	0.353183	0.139968	0.208761	0.147211	0.860272	0.0425376	0.43379	0.364309	0.41537	0.408086	0.647244	0.0497316	0.556775	0.183235	0.832379	0.369603	0.511835	0.397255	0.058458	0.192903	0.100284	0.0479625	0.481768	0.310291	0.285588	0.303629	0.288108	0.22759	0.644655	0.230507	0.251041	0.467042	0.0767163	0.0588649	0.378029	0.104262
RERF-GC-1B	Cancer Cell Line	Stomach	0.0283132	0.858248	0.115838	0.457516	0.897996	0.519546	0.236392	0.0559015	0.159761	0.119493	0.0999486	0.350519	0.208907	0.209898	0.321115	0.928955	0.0360209	0.562292	0.365764	0.387579	0.546768	0.862873	0.0855622	0.599816	0.505945	0.898907	0.335104	0.652163	0.504662	0.0484665	0.757741	0.325765	0.0552297	0.1702	0.919506	0.532983	0.405565	0.447333	0.666671	0.234559	0.262196	0.252469	0.488569	0.0400485	0.160164	0.24365	0.0842119
RF-48	Cancer Cell Line	Stomach	0.191509	0.542525	0.27751	0.42138	0.810101	0.400497	0.204237	0.0518692	0.170768	0.121833	0.0508469	0.445883	0.15761	0.204092	0.355476	0.291429	0.0365298	0.462154	0.403367	0.407043	0.138276	0.302709	0.0797692	0.569156	0.481344	0.368798	0.363189	0.441866	0.42433	0.0460208	0.61768	0.0670143	0.157876	0.338562	0.38995	0.738637	0.485387	0.33608	0.442807	0.658131	0.282668	0.45471	0.720276	0.038318	0.20095	0.720308	0.0685873
SCH	Cancer Cell Line	Stomach	0.106041	0.855939	0.115854	0.45693	0.638608	0.480955	0.16155	0.0504101	0.125956	0.101023	0.133402	0.312957	0.0509302	0.147691	0.284364	0.826935	0.0333245	0.440477	0.35567	0.199157	0.427595	0.707652	0.0688624	0.53588	0.0465916	0.713656	0.222541	0.50953	0.35693	0.0444893	0.574214	0.126368	0.0823088	0.0946966	0.380107	0.125883	0.778523	0.256206	0.237601	0.0784382	0.23607	0.177938	0.0528298	0.0405315	0.13117	0.241288	0.0620654
SK-GT-2	Cancer Cell Line	Stomach	0.0392732	0.917218	0.117698	0.414707	0.389444	0.503443	0.162496	0.065564	0.145895	0.112386	0.727854	0.336788	0.0486868	0.217357	0.157837	0.90679	0.0479698	0.441998	0.383206	0.661256	0.508271	0.739345	0.0763839	0.59656	0.208417	0.921883	0.48854	0.588173	0.51977	0.0563437	0.219614	0.157305	0.0466416	0.744095	0.811596	0.249007	0.803578	0.578085	0.44241	0.720996	0.25548	0.284706	0.78267	0.0410881	0.0491576	0.728621	0.0610686
TGBC11TKB	Cancer Cell Line	Stomach	0.0287626	0.65584	0.123962	0.103584	0.29859	0.419293	0.16667	0.0518097	0.12498	0.130767	0.855334	0.309477	0.0980139	0.157011	0.411947	0.569623	0.0396335	0.563987	0.334247	0.384271	0.34644	0.596016	0.0578247	0.542857	0.143908	0.820072	0.57593	0.360954	0.439992	0.048205	0.170902	0.208916	0.0573292	0.51579	0.420829	0.26201	0.602842	0.311501	0.562929	0.629911	0.227283	0.16379	0.464552	0.0371139	0.0388348	0.411028	0.0630223
ECC10	Cancer Cell Line	Stomach	0.110182	0.907576	0.19938	0.484466	0.910022	0.515711	0.219474	0.0532385	0.164455	0.107499	0.953887	0.540507	0.172084	0.208737	0.168286	0.922802	0.0358346	0.593314	0.364137	0.803771	0.491761	0.875624	0.0666173	0.58964	0.135962	0.603434	0.753112	0.62943	0.554257	0.0497359	0.503007	0.234278	0.045717	0.297819	0.965041	0.544281	0.893877	0.85982	0.513089	0.945699	0.258216	0.943996	0.520307	0.0380647	0.162244	0.586711	0.272108
ECC12	Cancer Cell Line	Stomach	0.192661	0.140557	0.459889	0.481585	0.779388	0.486416	0.188284	0.0574738	0.155513	0.102488	0.0987774	0.315251	0.072784	0.20464	0.166192	0.929774	0.0375075	0.465296	0.366542	0.1274	0.512423	0.752524	0.0521262	0.494307	0.0421118	0.692078	0.390485	0.323744	0.503482	0.0438953	0.538232	0.0389133	0.0388231	0.170328	0.963076	0.41911	0.332511	0.389204	0.172529	0.119828	0.255719	0.220424	0.498154	0.0373142	0.149688	0.600998	0.0787372
FU97	Cancer Cell Line	Stomach	0.374264	0.873829	0.109275	0.441437	0.869704	0.479909	0.179842	0.0544828	0.156916	0.114601	0.22702	0.354911	0.0586865	0.193175	0.0558096	0.893265	0.0397388	0.453752	0.369794	0.266056	0.477148	0.841547	0.0776963	0.559979	0.0564576	0.157545	0.328057	0.676361	0.440822	0.0825205	0.5759	0.0372243	0.0599965	0.0974837	0.413051	0.360002	0.287365	0.167503	0.501468	0.648001	0.245445	0.145519	0.637492	0.041978	0.219105	0.509771	0.0525753
GCIY	Cancer Cell Line	Stomach	0.155676	0.610935	0.108235	0.0974827	0.879342	0.498635	0.189265	0.0563464	0.161056	0.117696	0.0454323	0.220916	0.241415	0.206746	0.149334	0.76062	0.0359272	0.437858	0.356521	0.347536	0.419618	0.80867	0.0615535	0.581155	0.199993	0.767702	0.223458	0.509197	0.46696	0.0445765	0.378932	0.111743	0.0426871	0.184306	0.150354	0.194921	0.382821	0.295652	0.456109	0.400725	0.238532	0.262953	0.539168	0.0377923	0.076133	0.726657	0.0991422
GT3TKB	Cancer Cell Line	Stomach	0.169685	0.0964417	0.261433	0.134791	0.469691	0.472854	0.179962	0.0562687	0.161698	0.11354	0.0563849	0.30892	0.0677503	0.208013	0.225178	0.51654	0.0396983	0.571016	0.34614	0.642524	0.530202	0.670695	0.0572288	0.553059	0.204553	0.811225	0.372464	0.461852	0.477197	0.0510385	0.185532	0.107938	0.0510076	0.108148	0.763876	0.316148	0.601444	0.448305	0.390664	0.934679	0.256343	0.279933	0.726822	0.037203	0.0631072	0.733571	0.0516814
HGC-27	Cancer Cell Line	Stomach	0.618161	0.261455	0.383706	0.523256	0.861077	0.515315	0.47242	0.0508498	0.179813	0.111312	0.0697731	0.333739	0.179744	0.203165	0.328685	0.905453	0.0396362	0.66896	0.381451	0.464659	0.87004	0.853054	0.0828941	0.614855	0.504538	0.913219	0.376319	0.657214	0.4914	0.0434432	0.509617	0.398758	0.0443163	0.938635	0.832798	0.57671	0.579903	0.622138	0.51759	0.810597	0.281094	0.331249	0.872796	0.0393079	0.26554	0.550309	0.357625
Hs746T	Cancer Cell Line	Stomach	0.401819	0.838093	0.276157	0.48721	0.408463	0.479911	0.205233	0.0545017	0.228437	0.115205	0.107408	0.3141	0.0635471	0.142581	0.304494	0.271709	0.0385012	0.411059	0.383434	0.544861	0.765248	0.757462	0.0993377	0.603417	0.612493	0.841105	0.667764	0.600923	0.526854	0.0551115	0.520549	0.109659	0.0443902	0.494969	0.822417	0.703865	0.832246	0.509114	0.51041	0.894831	0.241912	0.546688	0.774961	0.0582217	0.230536	0.663244	0.0607134
TCGA-CI-6621-01A	Primary tumor	Colon	0.0457369	0.0908323	0.147669	0.316609	0.874081	0.468588	0.192105	0.0559893	0.162353	0.117442	0.118418	0.348862	0.0940728	0.193569	0.21652	0.498225	0.0388476	0.519431	0.361677	0.356609	0.407806	0.670562	0.03856	0.537832	0.186778	0.82667	0.287945	0.564832	0.416549	0.0622985	0.5343	0.165334	0.0518033	0.123809	0.584268	0.253933	0.320092	0.619736	0.476793	0.608685	0.257583	0.123518	0.84717	0.0493318	0.0817743	0.852074	0.0684798
TCGA-CK-5913-01A	Primary tumor	Colon	0.045527	0.248639	0.180809	0.180079	0.618174	0.499524	0.193908	0.050419	0.160804	0.104331	0.188351	0.296261	0.0633946	0.195917	0.279236	0.727921	0.0389968	0.505771	0.393301	0.626678	0.37675	0.580299	0.0465086	0.544606	0.181654	0.341562	0.564372	0.527141	0.398061	0.0446465	0.309174	0.230306	0.0478814	0.596398	0.656808	0.250567	0.72034	0.593831	0.511125	0.625002	0.25525	0.557137	0.820205	0.0393028	0.0704111	0.766585	0.0648685
TCGA-CM-6674-01A	Primary tumor	Colon	0.0763165	0.186764	0.146243	0.295192	0.658706	0.474347	0.179234	0.0646992	0.171639	0.116084	0.109207	0.343972	0.101585	0.199583	0.194176	0.702003	0.0472049	0.485342	0.364922	0.458829	0.393567	0.540504	0.0455726	0.544388	0.183808	0.747181	0.382633	0.561178	0.444498	0.061689	0.448045	0.088087	0.0632506	0.525835	0.655581	0.228133	0.588943	0.591203	0.421321	0.42063	0.261432	0.150294	0.735296	0.0573115	0.102967	0.70351	0.0736962
TCGA-CA-5797-01A	Primary tumor	Colon	0.0344152	0.109746	0.122775	0.198992	0.824217	0.435069	0.161468	0.0469604	0.151958	0.107203	0.0911204	0.191381	0.0795058	0.192953	0.194163	0.728944	0.0348982	0.452102	0.332432	0.349013	0.398141	0.639355	0.0370213	0.500018	0.163386	0.333037	0.223248	0.524142	0.340328	0.0531774	0.371208	0.0961697	0.0416407	0.110923	0.496558	0.22993	0.195211	0.354458	0.319127	0.237525	0.148909	0.181368	0.656866	0.0410059	0.0735091	0.797383	0.0584113
TCGA-CK-4948-01B	Primary tumor	Colon	0.0494628	0.0759239	0.138565	0.257709	0.773393	0.414637	0.176172	0.0577578	0.158118	0.10461	0.0917352	0.32921	0.0761836	0.152954	0.23528	0.375107	0.0420095	0.482964	0.351045	0.371848	0.376845	0.555668	0.0427819	0.520051	0.16016	0.322871	0.234728	0.52011	0.368051	0.048588	0.532119	0.135324	0.05715	0.234663	0.360101	0.212688	0.528993	0.36747	0.347572	0.45085	0.206515	0.120812	0.620153	0.0458863	0.0853466	0.581241	0.0510492
TCGA-A6-5666-01A	Primary tumor	Colon	0.0837241	0.15603	0.112452	0.24212	0.733548	0.296214	0.209285	0.117111	0.193578	0.115304	0.0858057	0.348386	0.114376	0.126682	0.243509	0.529616	0.0426945	0.530556	0.351542	0.662334	0.372979	0.626662	0.067579	0.548001	0.186098	0.558732	0.320875	0.502928	0.318096	0.0642461	0.415679	0.187069	0.0847092	0.195837	0.418248	0.218011	0.517346	0.563022	0.220148	0.76723	0.202643	0.457143	0.814652	0.0576792	0.0899049	0.752193	0.0862419
TCGA-CM-6172-01A	Primary tumor	Colon	0.0363812	0.225013	0.110197	0.303853	0.866128	0.509234	0.195128	0.062389	0.158363	0.112543	0.118852	0.367614	0.087622	0.193034	0.357943	0.687544	0.042186	0.53381	0.359841	0.607518	0.396419	0.627924	0.0468101	0.545551	0.189752	0.882656	0.310958	0.554307	0.349726	0.0473583	0.469738	0.137477	0.0466311	0.16831	0.727021	0.247343	0.688933	0.758049	0.554156	0.662282	0.256836	0.182601	0.790919	0.0454831	0.0520389	0.801757	0.0695425
TCGA-CM-6162-01A	Primary tumor	Colon	0.0553688	0.154822	0.198304	0.324351	0.784701	0.459591	0.182751	0.059262	0.169317	0.117431	0.139792	0.353518	0.0885218	0.155341	0.229561	0.632522	0.0394068	0.500978	0.3623	0.282813	0.389062	0.54982	0.0432363	0.542129	0.178019	0.792751	0.294895	0.559506	0.433969	0.052318	0.469284	0.134901	0.0576643	0.128617	0.516851	0.192781	0.369353	0.438289	0.341848	0.0753677	0.240856	0.170544	0.704774	0.0457392	0.0954136	0.785923	0.0675822
TCGA-F5-6702-01A	Primary tumor	Colon	0.0552342	0.455453	0.0594938	0.34223	0.828573	0.399658	0.0733983	0.0627121	0.169595	0.0604794	0.110513	0.338671	0.0842681	0.174719	0.241422	0.343427	0.0400671	0.423456	0.340317	0.538332	0.502893	0.634326	0.0476073	0.568251	0.180915	0.485451	0.220222	0.554406	0.333266	0.0645792	0.457977	0.10826	0.0600514	0.138711	0.484755	0.200297	0.562088	0.494408	0.32868	0.195728	0.2411	0.0957081	0.758002	0.0581075	0.103038	0.879991	0.0587976
TCGA-A6-3809-01B	Primary tumor	Colon	0.105759	0.618469	0.202088	0.249014	0.512379	0.469583	0.1911	0.085373	0.184312	0.142457	0.161673	0.364428	0.123023	0.209436	0.305366	0.590327	0.057802	0.478723	0.381238	0.596742	0.355271	0.523056	0.106841	0.569933	0.195114	0.573623	0.601225	0.557753	0.48643	0.106123	0.276303	0.219098	0.0822502	0.504123	0.691523	0.29197	0.692738	0.542047	0.582659	0.654082	0.270156	0.716677	0.789336	0.078991	0.0814697	0.668459	0.0850537
TCGA-NH-A6GC-01A	Primary tumor	Colon	0.0378462	0.188594	0.112094	0.270343	0.797504	0.461627	0.156215	0.0512954	0.148031	0.110272	0.0484114	0.343977	0.0755939	0.131779	0.177152	0.75293	0.0400254	0.481661	0.343883	0.548892	0.380898	0.741035	0.0390295	0.520046	0.187904	0.722979	0.244711	0.531536	0.348408	0.050734	0.163431	0.111732	0.0406865	0.172033	0.773575	0.244182	0.513107	0.457127	0.413535	0.733409	0.231358	0.325177	0.825962	0.0434304	0.0560293	0.817691	0.0527818
TCGA-CM-6164-01A	Primary tumor	Colon	0.0553583	0.0936774	0.152791	0.268706	0.859482	0.454258	0.182863	0.0605191	0.158877	0.119629	0.181074	0.364891	0.0837509	0.206661	0.27359	0.672052	0.0400645	0.496219	0.352533	0.520874	0.41445	0.570225	0.048865	0.534234	0.174452	0.656357	0.299421	0.549851	0.423142	0.053317	0.457232	0.145313	0.0526542	0.226263	0.496396	0.224481	0.380074	0.55163	0.317926	0.522602	0.224281	0.144784	0.763386	0.0443729	0.09643	0.778315	0.0717817
TCGA-G5-6641-01A	Primary tumor	Colon	0.0422197	0.485114	0.136457	0.258074	0.741124	0.470738	0.18672	0.0591143	0.161831	0.116935	0.118411	0.347216	0.132306	0.164097	0.253251	0.757665	0.0449043	0.508221	0.354108	0.490122	0.405527	0.651398	0.039209	0.536956	0.182289	0.744862	0.215713	0.563315	0.318849	0.0577539	0.41775	0.142192	0.0603035	0.354506	0.480005	0.270997	0.444991	0.483334	0.380693	0.529744	0.18802	0.180988	0.697822	0.0513808	0.0829528	0.733046	0.0669104
TCGA-CM-5864-01A	Primary tumor	Colon	0.0386517	0.561865	0.107425	0.222007	0.85776	0.476185	0.172352	0.0553498	0.152774	0.113331	0.122903	0.352861	0.0869349	0.191358	0.240978	0.668657	0.042362	0.506342	0.359901	0.691649	0.402191	0.766606	0.044535	0.525792	0.174217	0.605542	0.230179	0.549995	0.395308	0.0511788	0.364254	0.196137	0.0443021	0.307354	0.524344	0.224149	0.616445	0.594865	0.351193	0.773949	0.258386	0.470964	0.79571	0.0481146	0.0664441	0.800656	0.0584207
TCGA-A6-3809-01A	Primary tumor	Colon	0.0680696	0.499434	0.167827	0.205745	0.525065	0.440633	0.179303	0.070103	0.164423	0.113977	0.145527	0.356403	0.111571	0.181809	0.291855	0.661429	0.0426003	0.486454	0.376111	0.549608	0.339365	0.505862	0.0484957	0.561566	0.189314	0.665096	0.554894	0.535019	0.454389	0.067891	0.35357	0.187672	0.0585749	0.544842	0.643706	0.299634	0.689485	0.520318	0.532714	0.552733	0.257779	0.57218	0.799457	0.0553214	0.081841	0.703339	0.0712317
TCGA-4T-AA8H-01A	Primary tumor	Colon	0.0360032	0.309786	0.0986618	0.124593	0.564057	0.429828	0.150809	0.0537885	0.14614	0.108247	0.0617659	0.316504	0.0509067	0.142917	0.22767	0.225108	0.0352768	0.430414	0.336046	0.563512	0.315145	0.540426	0.0395325	0.514846	0.123108	0.624944	0.264101	0.501219	0.2099	0.0433146	0.224998	0.102237	0.0417354	0.38736	0.567764	0.213176	0.49835	0.491489	0.460122	0.57012	0.232616	0.43498	0.790258	0.0403062	0.0441611	0.783388	0.0545363
TCGA-CM-6170-01A	Primary tumor	Colon	0.0394796	0.0909376	0.111839	0.192718	0.849611	0.469454	0.175789	0.0590282	0.155008	0.118659	0.102605	0.358894	0.060152	0.152696	0.204975	0.767643	0.0396277	0.494189	0.337351	0.37399	0.405381	0.638832	0.0466716	0.534184	0.177238	0.565954	0.207522	0.574393	0.408095	0.0542948	0.410251	0.0701712	0.0476793	0.100256	0.54388	0.221019	0.534791	0.546566	0.303868	0.356307	0.253308	0.266535	0.808831	0.0472596	0.071182	0.79533	0.0712156
TCGA-CM-5868-01A	Primary tumor	Colon	0.0425256	0.0885869	0.137305	0.234999	0.862921	0.435792	0.17216	0.0537873	0.149606	0.1168	0.10309	0.361467	0.0685433	0.159061	0.218064	0.698038	0.0437356	0.473639	0.337226	0.388867	0.420718	0.647521	0.0441997	0.532408	0.179216	0.523832	0.252423	0.558687	0.391319	0.0496267	0.449984	0.103617	0.0440396	0.11905	0.599964	0.223994	0.302025	0.592681	0.333488	0.248896	0.244206	0.526061	0.763112	0.0454439	0.0723189	0.774577	0.069472
TCGA-A6-3810-01A	Primary tumor	Colon	0.0415237	0.248886	0.092616	0.209773	0.795267	0.417703	0.186061	0.0570849	0.153748	0.102251	0.102874	0.348329	0.0725444	0.153455	0.228935	0.607047	0.0312485	0.472847	0.346696	0.512394	0.350459	0.628621	0.041605	0.497679	0.191086	0.679353	0.287568	0.504539	0.394045	0.0532137	0.411146	0.108862	0.0487634	0.21781	0.510241	0.300599	0.269043	0.543331	0.33694	0.298118	0.233367	0.111372	0.779343	0.0426374	0.0569168	0.806502	0.0631855
TCGA-AY-A8YK-01A	Primary tumor	Colon	0.0374811	0.0842854	0.117829	0.140175	0.718509	0.414254	0.145338	0.0560452	0.119473	0.100579	0.0814384	0.330647	0.0513621	0.164195	0.192773	0.527226	0.0345387	0.458538	0.308724	0.286774	0.34637	0.499889	0.0344302	0.484932	0.192086	0.647517	0.198169	0.511496	0.263603	0.0384852	0.207272	0.0460627	0.0436775	0.0789054	0.281802	0.128442	0.16992	0.415918	0.297304	0.36289	0.158674	0.144303	0.832229	0.0469434	0.0552798	0.817817	0.0514955
TCGA-A6-2684-01A	Primary tumor	Colon	0.0510384	0.109208	0.130932	0.240322	0.834866	0.467853	0.163124	0.0565663	0.152846	0.116786	0.11721	0.332037	0.0727669	0.1867	0.229721	0.590028	0.0442758	0.520242	0.358406	0.561105	0.409447	0.606991	0.0490012	0.538547	0.142807	0.708376	0.265214	0.55907	0.341952	0.0536917	0.361102	0.124315	0.0452121	0.160245	0.683554	0.183059	0.380729	0.426264	0.403253	0.562769	0.256317	0.115519	0.741811	0.0497691	0.0675118	0.698887	0.0696352
TCGA-A6-2684-01C	Primary tumor	Colon	0.083198	0.127654	0.169401	0.268703	0.832344	0.490697	0.150296	0.0813115	0.179106	0.128497	0.129561	0.359777	0.0891312	0.150593	0.244953	0.62159	0.0601428	0.551325	0.369386	0.544584	0.449098	0.640824	0.0885136	0.553307	0.168	0.755632	0.266373	0.5749	0.39513	0.102148	0.419673	0.14444	0.0570429	0.147275	0.693034	0.173165	0.371545	0.434335	0.418386	0.475944	0.254213	0.170109	0.809945	0.0626285	0.0849392	0.649471	0.0809952
TCGA-A6-3810-01B	Primary tumor	Colon	0.0659504	0.0982413	0.13	0.259698	0.814175	0.454518	0.154116	0.0841999	0.151584	0.122018	0.113177	0.36308	0.068447	0.198192	0.258866	0.658916	0.0587301	0.491706	0.348075	0.498641	0.386972	0.646125	0.0711928	0.509054	0.190228	0.730116	0.31034	0.520327	0.458294	0.0985685	0.465056	0.0869847	0.0587985	0.15269	0.525882	0.223098	0.256414	0.515036	0.355128	0.263019	0.258026	0.0890838	0.809404	0.0589192	0.096177	0.755512	0.0880597
TCGA-F5-6571-01A	Primary tumor	Colon	0.0421566	0.0976313	0.1227	0.15464	0.728963	0.481938	0.172825	0.0647335	0.141675	0.116987	0.0693319	0.360617	0.0780267	0.0979574	0.199237	0.314279	0.0412517	0.443831	0.36225	0.664208	0.405776	0.681638	0.0385767	0.535014	0.189405	0.767412	0.327442	0.542957	0.289732	0.0572211	0.292947	0.0863006	0.0516634	0.608671	0.699045	0.152531	0.64038	0.413944	0.535581	0.714859	0.254852	0.201398	0.865295	0.0511797	0.0727514	0.85994	0.0631109
TCGA-CI-6623-01B	Primary tumor	Colon	0.0501784	0.0775966	0.132688	0.212406	0.725358	0.470987	0.165324	0.0589619	0.162465	0.117252	0.11604	0.360689	0.0707281	0.204383	0.346681	0.452364	0.0404239	0.469919	0.352166	0.519859	0.38895	0.517305	0.0382839	0.507838	0.174032	0.628076	0.24127	0.547237	0.383091	0.0547968	0.356564	0.0673476	0.0481359	0.362351	0.531425	0.208765	0.299854	0.54764	0.381393	0.533122	0.224303	0.181909	0.80782	0.048858	0.0995839	0.853644	0.0622232
TCGA-A6-5659-01B	Primary tumor	Colon	0.0767331	0.824036	0.126995	0.14918	0.752994	0.4807	0.134846	0.0843808	0.171851	0.128679	0.115915	0.311784	0.0856408	0.193612	0.229937	0.778445	0.0561973	0.501566	0.368521	0.648004	0.417709	0.736205	0.0959759	0.539401	0.175231	0.599476	0.351087	0.546349	0.350008	0.104334	0.270593	0.118964	0.0631281	0.688274	0.738648	0.333695	0.591316	0.583216	0.460478	0.871474	0.265749	0.833044	0.711844	0.0703689	0.0672442	0.70532	0.0906061
TCGA-A6-6650-01B	Primary tumor	Colon	0.0686401	0.134745	0.128473	0.236418	0.756747	0.438102	0.135018	0.0779381	0.17437	0.125965	0.114426	0.363573	0.072105	0.152604	0.266309	0.743427	0.063424	0.444502	0.333941	0.603814	0.398006	0.637094	0.068994	0.520538	0.151562	0.540868	0.234828	0.531022	0.384802	0.0934993	0.36998	0.101318	0.0574562	0.191261	0.696087	0.214688	0.604267	0.576728	0.333826	0.727688	0.257017	0.227553	0.784661	0.0705222	0.0734064	0.685733	0.0748078
TCGA-A6-5656-01A	Primary tumor	Colon	0.0450124	0.668561	0.106073	0.158914	0.794793	0.441853	0.167047	0.0584301	0.145757	0.116293	0.0701553	0.345558	0.074775	0.196651	0.209315	0.684089	0.0379982	0.45297	0.324119	0.608118	0.413303	0.656965	0.045307	0.496996	0.184998	0.471518	0.302953	0.535256	0.37443	0.0458301	0.373551	0.145426	0.042953	0.191505	0.737906	0.292625	0.325222	0.536074	0.468541	0.68694	0.251598	0.761057	0.81768	0.0343612	0.0603911	0.751039	0.0671891
TCGA-QG-A5YV-01A	Primary tumor	Colon	0.0347354	0.259765	0.122439	0.197576	0.875943	0.491969	0.160504	0.0525836	0.160256	0.117097	0.108379	0.356735	0.0674044	0.13426	0.249982	0.847718	0.0357859	0.476771	0.364646	0.682029	0.392016	0.70253	0.0436267	0.511598	0.199268	0.797007	0.309788	0.566601	0.338667	0.0472113	0.266772	0.12487	0.0453387	0.33886	0.808117	0.217589	0.698401	0.521228	0.457157	0.795029	0.248202	0.463202	0.865468	0.035041	0.04841	0.750452	0.0580183
TCGA-A6-6650-01A	Primary tumor	Colon	0.0396092	0.0951786	0.0953348	0.213504	0.760027	0.400088	0.138682	0.0543081	0.144175	0.105217	0.0927682	0.342341	0.0485276	0.0726267	0.228787	0.811812	0.0336628	0.446646	0.296061	0.589149	0.375572	0.662318	0.047022	0.506674	0.130399	0.564785	0.184614	0.507378	0.37245	0.0444211	0.304985	0.0583834	0.0460455	0.200807	0.704449	0.198452	0.576843	0.584789	0.299505	0.787518	0.249672	0.250434	0.767424	0.0346227	0.0486378	0.778469	0.0584986
TCGA-A6-6780-01A	Primary tumor	Colon	0.0512536	0.126438	0.205721	0.178823	0.730383	0.458926	0.159731	0.0565998	0.15173	0.116806	0.161392	0.35157	0.182279	0.120477	0.243278	0.683871	0.0330441	0.493549	0.357806	0.620154	0.319411	0.602099	0.0448307	0.550227	0.186131	0.626001	0.448713	0.53105	0.457522	0.0480337	0.340244	0.252898	0.058017	0.611118	0.656255	0.260605	0.606296	0.501804	0.395875	0.634923	0.257983	0.548128	0.795585	0.0346063	0.0801928	0.732273	0.0752867
TCGA-A6-5659-01A	Primary tumor	Colon	0.0394466	0.730261	0.117347	0.13583	0.793476	0.471632	0.156816	0.0577664	0.164957	0.117042	0.106187	0.286707	0.0841805	0.163922	0.18036	0.788182	0.038781	0.494584	0.33308	0.645603	0.388428	0.65065	0.0460276	0.514375	0.182196	0.57691	0.334858	0.530253	0.354668	0.0660063	0.233536	0.114668	0.0485459	0.683085	0.607806	0.283714	0.54879	0.562589	0.438387	0.748388	0.241847	0.78215	0.73978	0.0381858	0.0587152	0.790132	0.0712612
TCGA-A6-5665-01A	Primary tumor	Colon	0.0509662	0.59687	0.13169	0.270809	0.665867	0.521128	0.185219	0.0601064	0.170226	0.117264	0.11396	0.348589	0.109059	0.191281	0.379154	0.820093	0.0382109	0.462938	0.360667	0.649121	0.410249	0.617783	0.0454087	0.558528	0.170401	0.83576	0.451207	0.537272	0.448092	0.0600208	0.295617	0.188906	0.0555651	0.639577	0.713906	0.30252	0.756689	0.673239	0.632737	0.5883	0.246766	0.744553	0.861828	0.0524362	0.0845652	0.775972	0.0685313
TCGA-NH-A50T-01A	Primary tumor	Colon	0.030204	0.0736127	0.120291	0.17226	0.793325	0.455954	0.221607	0.055136	0.14775	0.116868	0.146771	0.354363	0.0793892	0.1846	0.217057	0.825637	0.0389213	0.539464	0.357582	0.605055	0.414184	0.506029	0.0427895	0.554372	0.184668	0.427031	0.271911	0.537325	0.418435	0.0400488	0.356249	0.21052	0.0402648	0.311727	0.623776	0.165685	0.194436	0.532552	0.351029	0.525025	0.210167	0.707421	0.798703	0.0353339	0.0493504	0.757179	0.0822623
TCGA-DM-A1HB-01A	Primary tumor	Colon	0.0463976	0.622719	0.133074	0.184266	0.656859	0.467785	0.195648	0.0629587	0.161331	0.112388	0.418364	0.31849	0.126925	0.211226	0.198959	0.667096	0.0427449	0.502338	0.374411	0.578859	0.369171	0.592048	0.0459664	0.543842	0.190796	0.641787	0.497981	0.535225	0.435045	0.0555658	0.262763	0.193058	0.0520584	0.584839	0.667033	0.199569	0.744681	0.591247	0.557072	0.575141	0.440463	0.674483	0.772755	0.0494812	0.0672443	0.711849	0.0626435
TCGA-A6-5656-01B	Primary tumor	Colon	0.0977613	0.510418	0.160875	0.253247	0.806079	0.458662	0.161103	0.0953632	0.182419	0.134057	0.0995849	0.37069	0.109101	0.224443	0.243682	0.571169	0.0531032	0.468129	0.34274	0.544459	0.439767	0.62313	0.0886974	0.540437	0.185789	0.461017	0.283069	0.558487	0.450656	0.101836	0.458829	0.144305	0.06812	0.180458	0.751016	0.284932	0.517698	0.470362	0.478966	0.615732	0.262955	0.716101	0.794864	0.0856043	0.114194	0.65717	0.0887451
TCGA-A6-6780-01B	Primary tumor	Colon	0.0876786	0.122146	0.203879	0.234479	0.740623	0.462041	0.162454	0.0801277	0.17931	0.129072	0.167976	0.363892	0.179583	0.132756	0.284003	0.574915	0.0505092	0.48933	0.368371	0.589971	0.314683	0.539615	0.0870168	0.559583	0.197743	0.635155	0.448094	0.540673	0.475193	0.0900268	0.371435	0.22235	0.0693503	0.543527	0.679895	0.243501	0.607592	0.508461	0.413567	0.521285	0.262437	0.505004	0.818975	0.0677997	0.0780424	0.663322	0.0892557
TCGA-A6-6781-01A	Primary tumor	Colon	0.0499086	0.44267	0.133064	0.393527	0.817921	0.460945	0.156991	0.0524937	0.162181	0.110291	0.11304	0.346453	0.112531	0.188856	0.314426	0.540377	0.0379929	0.603889	0.353945	0.502349	0.361691	0.561741	0.0450281	0.550095	0.185368	0.712563	0.491006	0.515711	0.460719	0.048791	0.389364	0.112391	0.0548053	0.261209	0.599584	0.216872	0.414313	0.608935	0.390738	0.463529	0.257362	0.107545	0.726425	0.0385771	0.0871467	0.710772	0.0604109
TCGA-A6-6781-01B	Primary tumor	Colon	0.112898	0.366054	0.178889	0.370255	0.825148	0.439672	0.160436	0.0934092	0.175524	0.136964	0.127107	0.355108	0.0959303	0.221847	0.348967	0.447861	0.0585997	0.534167	0.371318	0.507987	0.381214	0.521612	0.0872572	0.567945	0.192319	0.600307	0.438211	0.528668	0.481149	0.106119	0.424153	0.113964	0.0812624	0.190451	0.470373	0.247364	0.384368	0.535179	0.417522	0.325671	0.265316	0.169232	0.79511	0.0666152	0.10426	0.621268	0.0799273
TCGA-CM-6169-01A	Primary tumor	Colon	0.0652362	0.111129	0.133903	0.173302	0.709395	0.469117	0.160287	0.0598885	0.156648	0.111579	0.0963816	0.354301	0.0978204	0.183241	0.258499	0.304084	0.0394229	0.464589	0.346575	0.398672	0.405037	0.553874	0.0385278	0.532446	0.144111	0.496152	0.277786	0.542097	0.388576	0.0648278	0.406381	0.167798	0.0913465	0.166561	0.535512	0.257042	0.44801	0.432701	0.368958	0.691049	0.168481	0.227134	0.722191	0.0990246	0.0985027	0.829202	0.069361
TCGA-CL-5917-01A	Primary tumor	Colon	0.0380724	0.0840511	0.125806	0.195576	0.839673	0.474455	0.172962	0.0600817	0.170159	0.118891	0.0935863	0.353572	0.0795399	0.162215	0.189437	0.614734	0.0393573	0.529301	0.344617	0.608664	0.399082	0.669496	0.0365271	0.547693	0.191981	0.576887	0.222275	0.541934	0.309604	0.0478243	0.281069	0.177486	0.0431255	0.438584	0.699068	0.262265	0.20204	0.50884	0.542007	0.323811	0.255384	0.143097	0.826176	0.0442893	0.0490388	0.773804	0.0642612
TCGA-DC-6156-01A	Primary tumor	Colon	0.0460036	0.316315	0.142446	0.222642	0.788338	0.427067	0.176639	0.0624234	0.160393	0.114022	0.111012	0.370614	0.0780059	0.184863	0.21704	0.546844	0.0379265	0.495505	0.334435	0.567486	0.392927	0.56769	0.0342823	0.533896	0.189517	0.50173	0.266175	0.540644	0.322548	0.062167	0.413924	0.150842	0.0550066	0.278566	0.676657	0.190936	0.383255	0.518135	0.440791	0.620326	0.248504	0.332089	0.855775	0.0493292	0.0953121	0.885341	0.0636454
TCGA-DC-5337-01A	Primary tumor	Colon	0.0467239	0.47304	0.115799	0.201817	0.835135	0.424561	0.179221	0.0569136	0.158363	0.111732	0.103137	0.34632	0.0741899	0.178944	0.251066	0.322004	0.042893	0.449476	0.351168	0.57977	0.424972	0.640861	0.0390036	0.51737	0.170324	0.726344	0.27736	0.557325	0.416079	0.049918	0.394159	0.199628	0.0448207	0.208285	0.541086	0.237651	0.598786	0.522357	0.405597	0.514999	0.255364	0.589142	0.817688	0.0465766	0.0792609	0.876944	0.0647462
TCGA-EF-5831-01A	Primary tumor	Colon	0.0417365	0.438903	0.126358	0.277459	0.874793	0.467024	0.183494	0.0579053	0.157027	0.121875	0.116316	0.364762	0.0792218	0.202072	0.199953	0.8277	0.0412272	0.43986	0.359461	0.674001	0.418069	0.690948	0.0383847	0.55963	0.170023	0.673819	0.235742	0.578909	0.392506	0.0538621	0.495466	0.0928584	0.0501974	0.16494	0.761608	0.252495	0.647281	0.627346	0.473762	0.694926	0.25744	0.691949	0.865946	0.0456073	0.0653931	0.939581	0.0627152
TCGA-CA-5255-01A	Primary tumor	Colon	0.0445394	0.119626	0.148104	0.299389	0.69642	0.469824	0.174629	0.0566479	0.163375	0.112176	0.119696	0.34355	0.0991715	0.19191	0.226561	0.638196	0.04438	0.503441	0.358207	0.513637	0.378496	0.585719	0.0441264	0.548875	0.192245	0.861583	0.38798	0.568974	0.407842	0.0584012	0.345364	0.132178	0.0593284	0.427542	0.641128	0.235323	0.604061	0.597899	0.536058	0.478707	0.259375	0.520132	0.783627	0.0442498	0.0979805	0.765702	0.0613665
TCGA-WS-AB45-01A	Primary tumor	Colon	0.0558556	0.316364	0.238495	0.427321	0.726921	0.463504	0.152998	0.0624075	0.153127	0.109297	0.340017	0.344653	0.154581	0.192849	0.276517	0.450859	0.0377789	0.559017	0.340449	0.452131	0.387695	0.537635	0.04034	0.5502	0.174314	0.715898	0.491923	0.546531	0.444676	0.0432789	0.485115	0.138093	0.0538717	0.384944	0.579728	0.223802	0.562569	0.575282	0.480882	0.307177	0.288109	0.416122	0.737753	0.115862	0.0860304	0.728551	0.129042
TCGA-CA-6716-01A	Primary tumor	Colon	0.0374716	0.254561	0.13201	0.308086	0.900699	0.498309	0.221538	0.0661552	0.167238	0.118561	0.123048	0.362206	0.135406	0.200379	0.214437	0.823731	0.0491199	0.563653	0.38473	0.72504	0.453253	0.757149	0.0499983	0.555292	0.182082	0.914838	0.401264	0.589277	0.416253	0.0563377	0.375013	0.176411	0.0472105	0.738854	0.764912	0.435287	0.710653	0.66084	0.621886	0.77057	0.25673	0.883979	0.872716	0.0618264	0.0645289	0.777109	0.0752148
TCGA-F4-6703-01A	Primary tumor	Colon	0.0657845	0.216555	0.187894	0.312847	0.807225	0.406001	0.184905	0.0644748	0.162639	0.121135	0.134506	0.360369	0.100006	0.176759	0.260075	0.354478	0.0442772	0.462075	0.367376	0.355684	0.369948	0.466305	0.0461845	0.535474	0.177633	0.689815	0.314844	0.527264	0.436543	0.0677809	0.549426	0.117709	0.0752344	0.138256	0.450234	0.230067	0.397705	0.519104	0.398988	0.17512	0.257282	0.147905	0.759733	0.0555584	0.128307	0.689236	0.0696141
TCGA-CM-6675-01A	Primary tumor	Colon	0.041432	0.475401	0.131532	0.119565	0.321836	0.492442	0.173712	0.0702694	0.17487	0.0957161	0.604156	0.243931	0.0650549	0.12583	0.239033	0.467605	0.0528772	0.501967	0.335137	0.632998	0.420484	0.584621	0.0495093	0.517777	0.144619	0.732253	0.441257	0.540045	0.255023	0.0612707	0.125269	0.0977556	0.0536244	0.738423	0.724245	0.389276	0.592173	0.50625	0.657423	0.75143	0.296527	0.815818	0.878878	0.0557157	0.0739582	0.789076	0.0591944
TCGA-AD-6548-01A	Primary tumor	Colon	0.0509568	0.603838	0.161521	0.26417	0.818935	0.467345	0.177508	0.0678297	0.164966	0.110965	0.138371	0.374552	0.0945934	0.193162	0.216322	0.728064	0.0496407	0.535641	0.371085	0.544753	0.386245	0.515134	0.0480865	0.563709	0.185025	0.585026	0.30623	0.56924	0.395516	0.0649876	0.53232	0.234151	0.0631262	0.459522	0.469739	0.281543	0.470784	0.528977	0.409974	0.562742	0.246654	0.454798	0.714751	0.0576877	0.110639	0.697993	0.0658245
TCGA-CK-6751-01A	Primary tumor	Colon	0.0458352	0.238921	0.174194	0.25762	0.83319	0.487288	0.188017	0.0648048	0.16409	0.113296	0.0680833	0.344776	0.0682085	0.15088	0.274758	0.754984	0.0494347	0.449013	0.396626	0.628515	0.449129	0.638864	0.0473904	0.559728	0.138245	0.681698	0.352349	0.587121	0.376403	0.0664839	0.36229	0.146975	0.0548392	0.598396	0.704957	0.359758	0.738553	0.594	0.515904	0.602486	0.26026	0.656324	0.768856	0.054649	0.098131	0.738013	0.0679015
TCGA-CM-6680-01A	Primary tumor	Colon	0.043177	0.416829	0.0989227	0.293395	0.765885	0.485207	0.169768	0.0651929	0.158761	0.106443	0.074318	0.316932	0.0880737	0.197659	0.198181	0.711562	0.0450738	0.499612	0.353503	0.600659	0.394212	0.644191	0.045638	0.518133	0.191413	0.83609	0.262316	0.561613	0.34057	0.0579979	0.32802	0.077578	0.0509603	0.147471	0.762568	0.245412	0.63802	0.564709	0.463212	0.614314	0.262347	0.706465	0.77954	0.0509269	0.0705816	0.770113	0.0587137
TCGA-F5-6811-01A	Primary tumor	Colon	0.0426673	0.0974342	0.134931	0.273153	0.585684	0.444129	0.176602	0.0585812	0.159771	0.116822	0.0822119	0.361511	0.0699752	0.19841	0.197433	0.533777	0.0407922	0.467569	0.356755	0.607744	0.43462	0.619749	0.0391792	0.520208	0.143274	0.652068	0.334467	0.560044	0.439815	0.0573693	0.453269	0.0791055	0.0457048	0.464896	0.676283	0.295581	0.463934	0.57235	0.459562	0.659993	0.215257	0.187894	0.85236	0.0543333	0.0809497	0.858919	0.0579476
TCGA-CI-6622-01A	Primary tumor	Colon	0.0407699	0.0801515	0.131473	0.289751	0.830121	0.441016	0.173916	0.0590556	0.155314	0.111756	0.12138	0.348982	0.0588871	0.197453	0.209307	0.414726	0.038671	0.454607	0.351595	0.595682	0.408142	0.705408	0.0383868	0.507652	0.193854	0.798653	0.262258	0.562922	0.342117	0.051895	0.364094	0.113414	0.0476701	0.245516	0.728641	0.203756	0.352065	0.564779	0.454084	0.666604	0.181018	0.588071	0.884491	0.0469391	0.0683442	0.872126	0.0604233
TCGA-CA-5254-01A	Primary tumor	Colon	0.0388732	0.284646	0.055385	0.209667	0.574194	0.407639	0.169425	0.0604265	0.165603	0.0907935	0.706094	0.283566	0.0798739	0.139591	0.187929	0.0903966	0.0445008	0.422766	0.3352	0.675038	0.414194	0.560583	0.0442198	0.515853	0.149592	0.71002	0.639162	0.52847	0.34888	0.0512864	0.175159	0.0629648	0.0439708	0.343215	0.693279	0.163928	0.506147	0.61619	0.623842	0.691214	0.261827	0.765921	0.805152	0.054352	0.0704445	0.817982	0.0476632
TCGA-A6-6654-01A	Primary tumor	Colon	0.0562108	0.414133	0.183516	0.335396	0.853874	0.474332	0.17851	0.0604567	0.169446	0.118235	0.123264	0.359254	0.103233	0.182784	0.233709	0.413661	0.0433288	0.495563	0.359407	0.570514	0.375822	0.53088	0.0427165	0.513046	0.183503	0.72007	0.35685	0.559944	0.441378	0.0602912	0.487692	0.129459	0.0603803	0.4394	0.656957	0.24877	0.534603	0.524672	0.445173	0.506763	0.261744	0.116805	0.734299	0.0521335	0.117387	0.704875	0.0572997
TCGA-QL-A97D-01A	Primary tumor	Colon	0.0427841	0.157402	0.130697	0.205316	0.740685	0.483069	0.15921	0.0475335	0.151442	0.111092	0.102123	0.353832	0.0640628	0.166084	0.231463	0.632923	0.0393479	0.474825	0.36191	0.599416	0.311514	0.615761	0.0366831	0.528354	0.184512	0.601616	0.27422	0.52628	0.352624	0.0539074	0.327788	0.139662	0.0461628	0.424063	0.665005	0.282448	0.523012	0.595144	0.363184	0.635436	0.281558	0.292605	0.835728	0.0390291	0.0613393	0.780087	0.0605465
TCGA-F4-6704-01A	Primary tumor	Colon	0.0455059	0.429812	0.179993	0.386716	0.82229	0.483701	0.183574	0.0615526	0.165339	0.118947	0.134826	0.342215	0.162726	0.17449	0.291333	0.774737	0.0436526	0.460248	0.368241	0.465401	0.427152	0.603417	0.0456642	0.553095	0.140915	0.835757	0.261433	0.589356	0.428629	0.0556965	0.387728	0.172909	0.0558075	0.15395	0.60746	0.363062	0.372243	0.499904	0.281104	0.328553	0.257148	0.200505	0.722743	0.0558347	0.0998252	0.785454	0.0597016
TCGA-CM-6677-01A	Primary tumor	Colon	0.0493036	0.615232	0.126727	0.231839	0.783576	0.432736	0.189964	0.0643471	0.171262	0.107515	0.101603	0.33619	0.0866247	0.175375	0.208258	0.746308	0.0397544	0.472763	0.357592	0.579303	0.409238	0.414373	0.0482009	0.56273	0.167866	0.479767	0.353983	0.545054	0.41265	0.0581789	0.409394	0.16187	0.0544263	0.512573	0.624769	0.372273	0.574144	0.563833	0.501128	0.674158	0.262578	0.592186	0.793122	0.0519386	0.0932841	0.827756	0.0631733
TCGA-G4-6628-01A	Primary tumor	Colon	0.0486786	0.332052	0.246495	0.33044	0.566236	0.481397	0.197226	0.0669448	0.173058	0.118278	0.496991	0.366257	0.170311	0.194954	0.310068	0.693335	0.0438641	0.550934	0.386564	0.551069	0.384022	0.526766	0.045484	0.570729	0.184548	0.740285	0.522111	0.56748	0.495836	0.0703963	0.42531	0.217501	0.0739665	0.497577	0.660378	0.34484	0.710066	0.549236	0.54452	0.507419	0.264304	0.597721	0.775507	0.0461141	0.114268	0.766096	0.0654523
TCGA-AA-3511-01A	Primary tumor	Colon	0.0435531	0.186978	0.115368	0.240403	0.739983	0.46949	0.178697	0.0625461	0.210155	0.111124	0.102159	0.33402	0.0876679	0.0910935	0.195716	0.815263	0.0366858	0.464586	0.368354	0.563451	0.436539	0.667236	0.0451331	0.531622	0.18918	0.575451	0.205067	0.574375	0.382602	0.0479242	0.311108	0.0711426	0.0459413	0.230959	0.578475	0.249184	0.371049	0.556168	0.47142	0.568189	0.251579	0.219173	0.81354	0.0550195	0.0791956	0.812368	0.052123
TCGA-AA-3496-01A	Primary tumor	Colon	0.0434441	0.126032	0.124217	0.331904	0.854588	0.432004	0.191187	0.0714202	0.157435	0.113409	0.102352	0.36187	0.0897516	0.156257	0.208936	0.689053	0.0373599	0.526348	0.356224	0.56037	0.406687	0.649997	0.0438595	0.537681	0.182264	0.765589	0.313707	0.555396	0.431536	0.0591653	0.539472	0.170414	0.0497045	0.212647	0.400891	0.238732	0.614655	0.65794	0.425244	0.678991	0.207739	0.646533	0.7595	0.0621561	0.0945675	0.738405	0.0545091
TCGA-F4-6805-01A	Primary tumor	Colon	0.0446834	0.220427	0.16673	0.28945	0.842459	0.444438	0.174653	0.0556233	0.165022	0.115459	0.110074	0.359836	0.10243	0.185615	0.219925	0.65941	0.037736	0.48901	0.385735	0.51922	0.403688	0.528148	0.0487744	0.52883	0.175474	0.809056	0.328317	0.57871	0.383985	0.0611818	0.497992	0.114531	0.0557075	0.30322	0.654608	0.239513	0.32908	0.584132	0.393125	0.536537	0.260605	0.186388	0.804472	0.0488762	0.106837	0.783048	0.0628934
TCGA-CA-6719-01A	Primary tumor	Colon	0.047472	0.557378	0.133195	0.132635	0.876165	0.472197	0.171966	0.0578514	0.152991	0.116025	0.117219	0.318328	0.0766618	0.197824	0.189534	0.819042	0.0373402	0.462211	0.353749	0.641017	0.415192	0.607256	0.0491889	0.502946	0.196899	0.705944	0.413737	0.552589	0.38599	0.0597578	0.353779	0.139013	0.0421294	0.408825	0.69242	0.246185	0.728122	0.556046	0.558157	0.690889	0.256476	0.254276	0.818737	0.0466729	0.0687407	0.801051	0.0592459
TCGA-F4-6806-01A	Primary tumor	Colon	0.0496276	0.14427	0.130047	0.260035	0.767166	0.457228	0.163905	0.0600322	0.164972	0.113649	0.0917038	0.363314	0.0700561	0.189289	0.229576	0.695379	0.0416874	0.482944	0.355087	0.654165	0.379232	0.60833	0.0444761	0.521179	0.199565	0.627771	0.377515	0.558125	0.323665	0.0626719	0.287509	0.113946	0.0545564	0.435877	0.730063	0.320861	0.577799	0.595675	0.548273	0.628697	0.257459	0.677437	0.78246	0.053685	0.095926	0.735313	0.0596468
TCGA-CK-6746-01A	Primary tumor	Colon	0.328884	0.47771	0.194492	0.123838	0.565417	0.662197	0.205778	0.0552432	0.16681	0.11357	0.098115	0.307746	0.0780277	0.206023	0.255399	0.818201	0.0442068	0.536773	0.340586	0.532565	0.392581	0.680456	0.0483318	0.558002	0.179425	0.83667	0.496812	0.559553	0.422898	0.0511374	0.369317	0.200945	0.051914	0.498898	0.629031	0.212341	0.855636	0.606575	0.529815	0.74574	0.259154	0.859794	0.725775	0.0461545	0.0537528	0.768862	0.0573651
TCGA-NH-A8F7-01A	Primary tumor	Colon	0.0306019	0.0595056	0.116703	0.134502	0.870295	0.474696	0.173641	0.0494974	0.131436	0.106353	0.218567	0.343981	0.0483586	0.107945	0.191936	0.466883	0.037987	0.486328	0.341337	0.489703	0.41123	0.700142	0.0397219	0.515799	0.198042	0.723646	0.213464	0.547717	0.348144	0.0445809	0.258511	0.0434909	0.0364029	0.122739	0.629187	0.10633	0.203616	0.47495	0.366413	0.540147	0.249353	0.217635	0.873579	0.0434959	0.0418296	0.794329	0.0569401
TCGA-CK-6748-01A	Primary tumor	Colon	0.0416757	0.107387	0.0488924	0.364677	0.763956	0.40425	0.179312	0.0651824	0.169174	0.10795	0.0819075	0.368232	0.0979324	0.192609	0.31492	0.765484	0.0431442	0.542777	0.368879	0.694712	0.436089	0.7012	0.0429886	0.566423	0.198173	0.600974	0.258003	0.567176	0.39816	0.0566317	0.363572	0.209498	0.0460854	0.227042	0.663767	0.313526	0.49992	0.507883	0.396586	0.563446	0.261784	0.0595038	0.891487	0.0533366	0.076684	0.792504	0.0841703
TCGA-A6-5664-01A	Primary tumor	Colon	0.0632599	0.224276	0.162155	0.367194	0.862915	0.458449	0.178216	0.0609737	0.165704	0.119249	0.113787	0.352775	0.0993976	0.191229	0.271395	0.601997	0.0445219	0.491842	0.36338	0.513615	0.417649	0.553633	0.0422793	0.556406	0.16264	0.7933	0.378508	0.572595	0.426941	0.0596209	0.520871	0.124871	0.055272	0.248908	0.622852	0.242389	0.626085	0.540019	0.509744	0.404045	0.255708	0.390738	0.705875	0.0493338	0.12025	0.692392	0.0699258
TCGA-CM-6679-01A	Primary tumor	Colon	0.0452607	0.329217	0.137433	0.232824	0.852027	0.462449	0.170471	0.0634608	0.164866	0.119253	0.14	0.350726	0.074509	0.197603	0.248253	0.706521	0.0428633	0.485756	0.360157	0.510198	0.417575	0.614012	0.0447789	0.521426	0.19194	0.716419	0.323907	0.552955	0.365839	0.0606866	0.408724	0.0811389	0.0701192	0.213862	0.47531	0.229068	0.319768	0.434147	0.412007	0.499271	0.256006	0.154173	0.775022	0.0522729	0.0917804	0.750052	0.061458
TCGA-DC-6681-01A	Primary tumor	Colon	0.0394557	0.113345	0.14534	0.270635	0.834506	0.472932	0.170117	0.0617246	0.155645	0.112079	0.0920663	0.347814	0.0740782	0.192558	0.199179	0.742558	0.0396924	0.471575	0.365093	0.565243	0.447307	0.679384	0.0369946	0.545284	0.189832	0.771462	0.333989	0.580519	0.400632	0.0524841	0.409122	0.117901	0.047102	0.272401	0.695966	0.202506	0.601958	0.593351	0.507043	0.522669	0.257414	0.543338	0.780975	0.0507418	0.0787288	0.795329	0.0611055
TCGA-AH-6644-01A	Primary tumor	Colon	0.0406699	0.0800024	0.1276	0.224084	0.793747	0.452316	0.181902	0.0481344	0.14063	0.109434	0.103933	0.326655	0.071196	0.167502	0.198819	0.657353	0.039149	0.44775	0.348922	0.62288	0.398239	0.654593	0.0384503	0.505389	0.183868	0.440896	0.261195	0.575068	0.335816	0.0496554	0.396824	0.0768377	0.0424896	0.238422	0.646823	0.177726	0.607625	0.581853	0.391498	0.628538	0.172349	0.653713	0.835066	0.0447089	0.0683358	0.818296	0.058281
TCGA-DC-6683-01A	Primary tumor	Colon	0.0415868	0.0810742	0.128741	0.202661	0.735475	0.423468	0.174225	0.058222	0.151528	0.115161	0.100121	0.3428	0.0738137	0.187303	0.20426	0.74543	0.0402713	0.440776	0.347591	0.395016	0.418482	0.629095	0.0374787	0.533399	0.190231	0.673942	0.310316	0.545919	0.322629	0.0498497	0.292697	0.105048	0.0484028	0.110132	0.603006	0.18658	0.38069	0.506548	0.449542	0.697441	0.257255	0.220245	0.833565	0.046712	0.0736025	0.798172	0.0560666
TCGA-DC-6155-01A	Primary tumor	Colon	0.045415	0.0879805	0.133195	0.181297	0.824919	0.436864	0.181938	0.0568991	0.161475	0.118107	0.104542	0.360142	0.077461	0.178044	0.20325	0.720416	0.0448984	0.475344	0.350861	0.517685	0.403429	0.556588	0.0378074	0.530509	0.191937	0.693515	0.302226	0.543761	0.336513	0.0531466	0.278589	0.138201	0.0442305	0.133393	0.644595	0.218165	0.518312	0.50624	0.403207	0.542493	0.247002	0.326379	0.80907	0.0455457	0.0767332	0.883518	0.0640509
TCGA-F4-6807-01A	Primary tumor	Colon	0.053892	0.183768	0.164991	0.255882	0.855482	0.447263	0.185581	0.0676343	0.162072	0.119466	0.133522	0.375227	0.100862	0.14336	0.26387	0.662347	0.0439248	0.513661	0.374661	0.562513	0.41097	0.59988	0.0444626	0.535329	0.183457	0.70922	0.306244	0.559509	0.391455	0.0802458	0.487546	0.124657	0.0644409	0.450839	0.609556	0.240192	0.592855	0.544806	0.395214	0.592651	0.261741	0.410306	0.751756	0.0526724	0.107967	0.74789	0.0716736
TCGA-F5-6812-01A	Primary tumor	Colon	0.0429659	0.172088	0.143063	0.299686	0.838002	0.46284	0.169594	0.0573344	0.160808	0.118786	0.207945	0.368486	0.079278	0.19376	0.224891	0.61142	0.0378188	0.444005	0.353819	0.570553	0.390724	0.645166	0.0418369	0.515364	0.181215	0.804843	0.299082	0.563389	0.414965	0.0564309	0.430254	0.078593	0.0517874	0.195471	0.682723	0.220339	0.426317	0.560594	0.39294	0.394151	0.258271	0.15169	0.809594	0.04227	0.0790388	0.769535	0.0679389
TCGA-5M-AATE-01A	Primary tumor	Colon	0.0322619	0.103048	0.114131	0.151472	0.815381	0.439798	0.147711	0.0572486	0.143367	0.105934	0.0825831	0.320365	0.0539204	0.079385	0.182006	0.421194	0.0332237	0.433083	0.336085	0.469519	0.369081	0.692997	0.0425271	0.474547	0.161886	0.674151	0.264615	0.514656	0.346767	0.0504012	0.252715	0.0679136	0.0447232	0.242976	0.64197	0.100747	0.446587	0.571942	0.312967	0.695473	0.248463	0.0557215	0.868417	0.0451129	0.0621505	0.806369	0.0552362
TCGA-AH-6549-01A	Primary tumor	Colon	0.0963755	0.561419	0.127176	0.195898	0.818543	0.453517	0.186766	0.0680129	0.158511	0.110942	0.0633837	0.341983	0.107962	0.177382	0.295571	0.527254	0.0397678	0.484177	0.352362	0.607222	0.399948	0.584856	0.0395652	0.512175	0.189499	0.571696	0.380817	0.539549	0.374097	0.0541592	0.34878	0.147235	0.0479345	0.225448	0.558264	0.235311	0.557378	0.540358	0.413073	0.672825	0.217205	0.296162	0.78407	0.055314	0.086197	0.774172	0.0522573
TCGA-AF-6672-01A	Primary tumor	Colon	0.0365942	0.276796	0.0950124	0.198894	0.661313	0.446172	0.168177	0.0551427	0.148258	0.110024	0.0997744	0.326962	0.077753	0.112475	0.189191	0.748153	0.0345349	0.490306	0.347036	0.316699	0.363463	0.703138	0.0394552	0.519061	0.152759	0.911793	0.232947	0.519583	0.337069	0.0529547	0.239872	0.0807898	0.0431702	0.1127	0.419542	0.132942	0.441411	0.422239	0.299981	0.560731	0.2196	0.0500985	0.7283	0.0533237	0.0627966	0.835002	0.0546103
TCGA-EF-5830-01A	Primary tumor	Colon	0.0330835	0.0943243	0.126377	0.26545	0.831478	0.426521	0.178487	0.0551591	0.161158	0.107768	0.0926024	0.350206	0.0986259	0.109381	0.208555	0.696196	0.0389343	0.50173	0.345031	0.415202	0.402844	0.714244	0.0440772	0.5579	0.177423	0.262025	0.318267	0.583888	0.368103	0.0526643	0.469633	0.0919055	0.0436695	0.489826	0.538015	0.121272	0.270585	0.350712	0.296509	0.691149	0.155913	0.564219	0.622632	0.0499987	0.0573972	0.625302	0.0513451
TCGA-CA-6717-01A	Primary tumor	Colon	0.0573229	0.397078	0.209764	0.307475	0.737377	0.449534	0.196928	0.0677694	0.17421	0.118225	0.11701	0.37256	0.127083	0.171492	0.248201	0.673851	0.0463809	0.525097	0.36919	0.570377	0.361689	0.540482	0.0430826	0.572727	0.187509	0.703491	0.39726	0.586323	0.435007	0.0744878	0.507893	0.140818	0.0657697	0.280545	0.657594	0.37675	0.59962	0.588089	0.442467	0.440675	0.268876	0.487998	0.764015	0.0558953	0.120756	0.731565	0.0685444
TCGA-A6-6782-01A	Primary tumor	Colon	0.0399824	0.1308	0.121532	0.218964	0.761536	0.454956	0.162546	0.0577018	0.155959	0.114983	0.0794973	0.358866	0.0688828	0.176274	0.21138	0.740042	0.038782	0.473405	0.345992	0.585989	0.409878	0.659195	0.0389946	0.450634	0.199694	0.793875	0.255242	0.527643	0.334123	0.0655634	0.460115	0.0908075	0.0571397	0.23266	0.645505	0.221092	0.500156	0.583636	0.346899	0.623792	0.189659	0.176131	0.810666	0.0432087	0.0878411	0.814749	0.0538773
TCGA-A6-6651-01A	Primary tumor	Colon	0.050047	0.141541	0.167502	0.295401	0.855956	0.467545	0.188699	0.0692472	0.162934	0.114138	0.12045	0.365382	0.10892	0.166311	0.234894	0.64563	0.0420778	0.568337	0.370875	0.476033	0.426186	0.656108	0.0404677	0.553797	0.184537	0.67665	0.304828	0.568101	0.433768	0.055609	0.575108	0.160159	0.0665963	0.136049	0.374193	0.270501	0.392985	0.504507	0.32414	0.357462	0.265383	0.125025	0.721656	0.051604	0.133662	0.732872	0.0758789
TCGA-CK-6747-01A	Primary tumor	Colon	0.0400764	0.458625	0.143179	0.27857	0.802192	0.473254	0.172695	0.0653061	0.157086	0.111479	0.109265	0.354191	0.0713512	0.188544	0.200252	0.820777	0.0417575	0.453494	0.352217	0.615344	0.402887	0.535313	0.0422694	0.542144	0.176699	0.660705	0.200979	0.583178	0.366524	0.0561875	0.352838	0.0595565	0.0462396	0.26068	0.698849	0.301287	0.642821	0.663784	0.404385	0.661895	0.20765	0.72277	0.830027	0.046723	0.0660167	0.781869	0.0602866
TCGA-G4-6309-01A	Primary tumor	Colon	0.0383456	0.168747	0.143137	0.149953	0.79237	0.518	0.190469	0.0662161	0.160247	0.120513	0.101168	0.344983	0.0729314	0.217141	0.216904	0.84601	0.0473331	0.538838	0.363034	0.252184	0.367537	0.574705	0.040338	0.572708	0.188711	0.605869	0.328793	0.532291	0.464396	0.0531	0.207643	0.104265	0.0530587	0.0824371	0.422679	0.224636	0.363913	0.484276	0.408227	0.109708	0.255782	0.0802474	0.818338	0.0508976	0.0715502	0.775086	0.0610241
TCGA-DC-6682-01A	Primary tumor	Colon	0.0373756	0.352144	0.14828	0.300759	0.844171	0.452091	0.200469	0.0500683	0.162217	0.119339	0.0705017	0.356744	0.0997777	0.203646	0.209906	0.638126	0.0377085	0.525062	0.363401	0.604533	0.385399	0.568297	0.0357923	0.554136	0.197559	0.856832	0.25643	0.551161	0.417172	0.0519059	0.490589	0.160339	0.0547398	0.345329	0.655421	0.230112	0.611127	0.668015	0.450899	0.55363	0.255618	0.365744	0.799565	0.0411936	0.0746223	0.825211	0.0558467
TCGA-NH-A8F7-06A	Primary tumor	Colon	0.0289286	0.0736814	0.0845747	0.160157	0.73458	0.410676	0.154038	0.0506677	0.131021	0.0925624	0.0531918	0.317611	0.046699	0.0777781	0.180922	0.751627	0.0339901	0.415202	0.284884	0.404433	0.368803	0.618399	0.0338955	0.494537	0.157565	0.548163	0.179713	0.496099	0.293061	0.0434671	0.238282	0.0990924	0.0412352	0.0965713	0.503653	0.0936856	0.447716	0.41061	0.192859	0.318575	0.173287	0.205807	0.730543	0.0392467	0.0414523	0.746716	0.0653717
TCGA-DT-5265-01A	Primary tumor	Colon	0.0417766	0.65665	0.149281	0.24147	0.721313	0.460833	0.182845	0.0544677	0.165201	0.112866	0.0748031	0.316499	0.0932997	0.204784	0.226915	0.503759	0.0437759	0.481383	0.360909	0.590783	0.414526	0.655994	0.0390541	0.558777	0.19276	0.894593	0.394547	0.554118	0.398411	0.0540757	0.281312	0.139813	0.0529758	0.559824	0.672906	0.191451	0.703019	0.622501	0.579843	0.568872	0.256895	0.711817	0.816999	0.0495189	0.0793279	0.853173	0.0581007
TCGA-AY-A69D-01A	Primary tumor	Colon	0.0437621	0.207736	0.131113	0.315559	0.815985	0.43141	0.183907	0.0503444	0.166082	0.112207	0.143312	0.35963	0.125736	0.185471	0.363543	0.797074	0.0409202	0.521896	0.372543	0.615787	0.3715	0.69503	0.0667416	0.528525	0.203221	0.871609	0.336652	0.571311	0.393933	0.0706659	0.365275	0.160375	0.0505	0.224878	0.710423	0.392806	0.553059	0.694435	0.44951	0.632237	0.258049	0.265711	0.797262	0.0578193	0.0743418	0.601252	0.0760604
TCGA-AY-A71X-01A	Primary tumor	Colon	0.040972	0.842037	0.0903477	0.257446	0.734026	0.45567	0.159538	0.0591321	0.152316	0.100931	0.12184	0.331661	0.0886792	0.15568	0.215703	0.880769	0.0471171	0.485117	0.357906	0.623311	0.369008	0.67873	0.0707777	0.520511	0.166716	0.684274	0.358625	0.547238	0.304508	0.0669148	0.127684	0.110274	0.038763	0.446244	0.758265	0.213692	0.680511	0.567019	0.436405	0.742746	0.245583	0.814699	0.803508	0.0424171	0.0467426	0.631451	0.0569704
TCGA-CM-5863-01A	Primary tumor	Colon	0.0436237	0.272282	0.13893	0.280763	0.74518	0.443125	0.169399	0.0524751	0.164608	0.111738	0.122619	0.335489	0.0866185	0.179824	0.23505	0.631932	0.0419351	0.47243	0.358117	0.531186	0.370774	0.543855	0.0375045	0.528895	0.170806	0.821424	0.3859	0.553874	0.381499	0.0504343	0.339821	0.106848	0.060339	0.283694	0.614579	0.282108	0.569369	0.499643	0.43961	0.496982	0.2553	0.424709	0.787024	0.0496765	0.088147	0.77458	0.0579919
TCGA-CM-6676-01A	Primary tumor	Colon	0.0440243	0.245716	0.152181	0.305878	0.871051	0.445458	0.182538	0.061335	0.165352	0.113851	0.107317	0.348702	0.0956877	0.202299	0.272537	0.772043	0.0426276	0.477225	0.360561	0.576531	0.452694	0.67979	0.0417557	0.554279	0.199913	0.798037	0.278069	0.583921	0.397906	0.05241	0.533457	0.168788	0.0509266	0.282431	0.675775	0.272102	0.512824	0.555459	0.47244	0.605068	0.251916	0.128189	0.805779	0.0696572	0.0943708	0.765464	0.0682477
TCGA-CA-6715-01A	Primary tumor	Colon	0.036179	0.114182	0.113587	0.197071	0.796545	0.412376	0.196585	0.0702083	0.159263	0.111245	0.11814	0.372439	0.109294	0.206993	0.189838	0.852626	0.0452339	0.518515	0.358152	0.588818	0.410174	0.695755	0.0458595	0.511705	0.198767	0.691458	0.269807	0.542302	0.342158	0.0485398	0.460007	0.0888393	0.0500601	0.0756689	0.628777	0.28371	0.191742	0.709284	0.233316	0.750141	0.245269	0.0548415	0.8436	0.0528358	0.0698936	0.780605	0.0715572
TCGA-3L-AA1B-01A	Primary tumor	Colon	0.0495514	0.418203	0.144714	0.276195	0.827037	0.440726	0.168271	0.0524831	0.15436	0.1154	0.126917	0.371259	0.0946068	0.183068	0.2147	0.516579	0.0391851	0.472643	0.357554	0.520075	0.403038	0.482278	0.0602747	0.537462	0.183922	0.719562	0.306937	0.545168	0.395164	0.0705837	0.395867	0.145569	0.0565433	0.293413	0.608714	0.239165	0.572191	0.535301	0.415046	0.524276	0.301391	0.365473	0.719708	0.0560622	0.0920599	0.639872	0.0613734
TCGA-F4-6808-01A	Primary tumor	Colon	0.0393234	0.0932582	0.124681	0.181359	0.874573	0.483939	0.17015	0.0625255	0.154483	0.114657	0.186618	0.335262	0.061527	0.134877	0.197068	0.692686	0.0417367	0.500071	0.326906	0.4056	0.41133	0.502433	0.0416144	0.518632	0.125244	0.366402	0.261408	0.554895	0.357615	0.0528052	0.406429	0.110349	0.0463007	0.499354	0.46352	0.207672	0.316328	0.469529	0.351016	0.383138	0.248424	0.427091	0.74102	0.043205	0.0768301	0.830378	0.0573733
TCGA-L5-A43C-01A	Primary tumor	Esophagus	0.0969843	0.430809	0.228778	0.369207	0.801149	0.432896	0.18153	0.0617269	0.156423	0.122047	0.398396	0.390467	0.100412	0.173826	0.248702	0.528081	0.0386855	0.464267	0.356885	0.497957	0.385215	0.443813	0.0379821	0.535208	0.179194	0.665233	0.463242	0.523514	0.392427	0.0605376	0.452326	0.110964	0.12089	0.508211	0.53943	0.342646	0.620454	0.514509	0.46277	0.528254	0.253865	0.35431	0.732809	0.0390308	0.176151	0.823939	0.0633499
TCGA-IG-A3YA-01A	Primary tumor	Esophagus	0.0692535	0.171993	0.193656	0.364485	0.753098	0.419631	0.175346	0.055164	0.159661	0.121325	0.10422	0.339305	0.112762	0.192081	0.255646	0.505245	0.0351927	0.478674	0.356092	0.413376	0.362685	0.490809	0.0370154	0.536032	0.157281	0.423852	0.393291	0.49704	0.405715	0.0585439	0.514227	0.142579	0.0719358	0.145965	0.426289	0.246618	0.479081	0.559916	0.362571	0.0661479	0.249387	0.145142	0.734081	0.0372166	0.131008	0.768214	0.0624872
TCGA-R6-A8WC-01A	Primary tumor	Esophagus	0.0342511	0.163386	0.123672	0.0940567	0.746542	0.420954	0.19327	0.0542065	0.162428	0.11871	0.750209	0.32075	0.0544794	0.115133	0.189959	0.838909	0.0400632	0.576808	0.32796	0.760392	0.373243	0.704711	0.0376952	0.529682	0.198264	0.498723	0.491594	0.521378	0.291662	0.0517014	0.125209	0.224226	0.0462814	0.547278	0.672646	0.292468	0.723977	0.599604	0.466662	0.834574	0.247258	0.249823	0.892245	0.0446141	0.0461367	0.933483	0.0652928
TCGA-LN-A49P-01A	Primary tumor	Esophagus	0.0780392	0.166996	0.173448	0.358464	0.714928	0.426732	0.187592	0.0477847	0.167623	0.112797	0.11123	0.342467	0.134891	0.20398	0.238007	0.713401	0.0395845	0.44551	0.361122	0.484552	0.381081	0.582933	0.0324959	0.552302	0.164075	0.773473	0.368401	0.539358	0.394962	0.0536622	0.574009	0.186777	0.0755009	0.128537	0.573897	0.376989	0.662537	0.61138	0.429878	0.077724	0.258138	0.160901	0.783967	0.0363055	0.0992348	0.809277	0.0563097
TCGA-LN-A49K-01A	Primary tumor	Esophagus	0.0468847	0.365178	0.140416	0.395356	0.812888	0.477522	0.195483	0.052783	0.158369	0.113618	0.115205	0.34113	0.154214	0.197179	0.246337	0.64471	0.0351975	0.462672	0.362958	0.36144	0.415045	0.668482	0.0316076	0.556007	0.190281	0.78445	0.353073	0.539798	0.423044	0.0732882	0.443396	0.167805	0.0811854	0.198745	0.420954	0.220486	0.403914	0.49878	0.473239	0.096818	0.265433	0.193118	0.804422	0.0362682	0.10432	0.839082	0.0721702
TCGA-LN-A49V-01A	Primary tumor	Esophagus	0.45743	0.818443	0.151875	0.37534	0.74779	0.497521	0.243821	0.0531951	0.197443	0.116944	0.146473	0.350119	0.165602	0.207548	0.345757	0.66128	0.036305	0.515027	0.467397	0.398663	0.832148	0.843389	0.035099	0.589755	0.205053	0.92831	0.450595	0.555763	0.362409	0.049894	0.514744	0.327265	0.0416401	0.155305	0.754347	0.44239	0.681388	0.880489	0.608057	0.207976	0.261519	0.319269	0.887604	0.0383826	0.0974564	0.833175	0.195781
TCGA-LN-A49S-01A	Primary tumor	Esophagus	0.0933971	0.107374	0.151597	0.30387	0.69905	0.430804	0.164989	0.0473824	0.15115	0.106123	0.0776378	0.302109	0.0876286	0.137026	0.226084	0.444004	0.0326735	0.40537	0.34391	0.290278	0.358288	0.600184	0.0301642	0.519761	0.145791	0.744045	0.272276	0.408572	0.239683	0.0552951	0.368897	0.129493	0.073837	0.162313	0.338948	0.207371	0.352766	0.380079	0.336668	0.115242	0.234132	0.171359	0.687658	0.0382348	0.0899496	0.593472	0.075803
TCGA-L5-A43J-01A	Primary tumor	Esophagus	0.0374004	0.337505	0.128095	0.432794	0.751105	0.484345	0.174486	0.0503174	0.152741	0.122783	0.0820716	0.309712	0.157104	0.208462	0.20023	0.729527	0.0369704	0.473455	0.366452	0.465823	0.460789	0.761246	0.0382468	0.589562	0.194115	0.893411	0.311493	0.574939	0.502694	0.0453866	0.421687	0.178877	0.0406234	0.168742	0.74655	0.176029	0.374255	0.425099	0.508679	0.590536	0.257983	0.239715	0.848121	0.0351206	0.0678061	0.844286	0.0689621
TCGA-LN-A49R-01A	Primary tumor	Esophagus	0.0306968	0.781368	0.142266	0.474188	0.717594	0.462856	0.210317	0.0566897	0.153702	0.0835531	0.0832279	0.324109	0.112608	0.191713	0.209841	0.649395	0.0337194	0.539264	0.381072	0.281505	0.422619	0.764314	0.031733	0.567264	0.185257	0.900086	0.21017	0.505427	0.443379	0.0400648	0.406161	0.245863	0.0452006	0.172774	0.422259	0.101719	0.39804	0.244824	0.502055	0.162569	0.226566	0.197502	0.503932	0.0389774	0.0637955	0.908205	0.0915025
TCGA-L5-A43M-01A	Primary tumor	Esophagus	0.051249	0.297094	0.111533	0.343613	0.848376	0.453607	0.184221	0.0592662	0.165633	0.123101	0.140998	0.315588	0.0777059	0.190933	0.2376	0.741185	0.035004	0.541213	0.367633	0.357645	0.378835	0.638716	0.0349628	0.54929	0.19321	0.83308	0.426531	0.562623	0.386693	0.0629438	0.288645	0.0863695	0.0705493	0.178262	0.687224	0.330861	0.544004	0.436202	0.434505	0.549432	0.26302	0.246895	0.794516	0.0392086	0.109335	0.85771	0.059989
TCGA-LN-A49L-01A	Primary tumor	Esophagus	0.157299	0.419265	0.125209	0.147239	0.859468	0.470385	0.184047	0.0579993	0.159103	0.10329	0.113673	0.305443	0.141859	0.194103	0.224271	0.311952	0.0368833	0.375937	0.356161	0.665138	0.396225	0.671227	0.0390542	0.565985	0.192075	0.812042	0.641005	0.604931	0.356545	0.0523134	0.396354	0.252537	0.0577338	0.589492	0.390477	0.150957	0.790521	0.668503	0.328607	0.675465	0.265709	0.241114	0.672741	0.0435508	0.0974661	0.785172	0.0659105
TCGA-IG-A3Y9-01A	Primary tumor	Esophagus	0.050555	0.114719	0.170305	0.36848	0.778472	0.423013	0.198735	0.0545063	0.149963	0.119305	0.106071	0.317357	0.121551	0.174321	0.216186	0.412172	0.0371583	0.474681	0.354502	0.304986	0.487069	0.68694	0.0373217	0.544177	0.19192	0.876051	0.351265	0.549314	0.416733	0.0620706	0.47451	0.177496	0.0502445	0.120329	0.361995	0.195994	0.373929	0.479889	0.488695	0.1783	0.264667	0.150655	0.627853	0.04116	0.13059	0.745364	0.102666
TCGA-L5-A43E-01A	Primary tumor	Esophagus	0.0506919	0.327237	0.124377	0.190044	0.700806	0.467836	0.17571	0.0539472	0.148192	0.11751	0.599975	0.319452	0.0745029	0.161217	0.166232	0.796738	0.0373933	0.462821	0.355113	0.566387	0.367297	0.567173	0.0427546	0.551375	0.193682	0.204011	0.56775	0.528029	0.340843	0.357439	0.312679	0.120863	0.0531528	0.644677	0.642416	0.375359	0.701866	0.595153	0.504601	0.704401	0.251714	0.144665	0.832639	0.0397212	0.0904291	0.840882	0.0646965
TCGA-IG-A3I8-01A	Primary tumor	Esophagus	0.49398	0.197647	0.137123	0.310712	0.878515	0.466401	0.219288	0.0486696	0.167661	0.114057	0.0849092	0.296914	0.0994662	0.206429	0.202195	0.409574	0.0320789	0.527854	0.363817	0.39219	0.509291	0.756313	0.0357635	0.558827	0.198977	0.89725	0.286194	0.54881	0.478918	0.0457462	0.262067	0.158293	0.0424433	0.135423	0.615789	0.203721	0.347344	0.622556	0.380455	0.206714	0.257536	0.239807	0.799723	0.0373019	0.0644861	0.825751	0.0829354
TCGA-LN-A49N-01A	Primary tumor	Esophagus	0.0493339	0.190713	0.166092	0.386418	0.760397	0.435726	0.187412	0.052705	0.16133	0.112805	0.0992467	0.327773	0.0931749	0.181116	0.242923	0.453843	0.0362317	0.437939	0.353539	0.333485	0.43376	0.618361	0.0361891	0.537896	0.184638	0.635118	0.355763	0.512287	0.402334	0.057982	0.476786	0.142441	0.0551658	0.150541	0.508588	0.241438	0.368552	0.461892	0.372781	0.134092	0.259985	0.140618	0.723907	0.0401278	0.101571	0.777732	0.0649394
TCGA-LN-A7HV-01A	Primary tumor	Esophagus	0.04117	0.594226	0.103205	0.268134	0.553901	0.429118	0.159952	0.056415	0.153726	0.0880635	0.07239	0.304197	0.0869178	0.197507	0.21403	0.231605	0.0332489	0.409497	0.354304	0.190505	0.368638	0.458549	0.0363043	0.530825	0.142023	0.688592	0.274773	0.372421	0.31295	0.0447362	0.295473	0.0885746	0.0487162	0.141752	0.219813	0.102408	0.310871	0.280516	0.344033	0.0602288	0.182194	0.160411	0.689724	0.0391628	0.0783106	0.537654	0.0589174
TCGA-V5-A7RE-01A	Primary tumor	Esophagus	0.0358006	0.277108	0.111856	0.210266	0.609795	0.461062	0.192706	0.0508353	0.145794	0.104793	0.485761	0.308977	0.0530209	0.108111	0.184943	0.830677	0.0378988	0.48607	0.345918	0.577161	0.426613	0.655944	0.0387403	0.54921	0.193587	0.515279	0.467297	0.544571	0.398786	0.118661	0.184299	0.0842594	0.0403735	0.603907	0.666408	0.245979	0.637015	0.52861	0.468703	0.684787	0.233269	0.188584	0.784139	0.0371728	0.05609	0.764417	0.0542678
TCGA-L5-A88Y-01A	Primary tumor	Esophagus	0.0466974	0.334286	0.14079	0.206186	0.66421	0.439007	0.158576	0.0513611	0.144944	0.0903441	0.363513	0.274748	0.0737898	0.112068	0.225354	0.478381	0.0375516	0.570803	0.351832	0.423722	0.37131	0.454556	0.0346246	0.520343	0.161381	0.693654	0.493981	0.564791	0.32882	0.0464124	0.355363	0.109654	0.0524849	0.510726	0.62289	0.168299	0.679396	0.540097	0.535281	0.554638	0.251965	0.48166	0.749545	0.0414717	0.0721201	0.700071	0.0659496
TCGA-L5-A88T-01A	Primary tumor	Esophagus	0.0372777	0.125514	0.135214	0.365276	0.781019	0.400787	0.170466	0.0450672	0.154759	0.0950422	0.104903	0.298972	0.0748493	0.166855	0.230028	0.685959	0.0303476	0.419748	0.347317	0.300697	0.353628	0.574838	0.034692	0.530662	0.173628	0.670036	0.326194	0.49185	0.337904	0.0444134	0.378036	0.085825	0.0419568	0.204324	0.480731	0.119479	0.450814	0.461364	0.401194	0.18729	0.24158	0.101986	0.732145	0.0331456	0.0828165	0.697401	0.0616887
TCGA-L5-A88V-01A	Primary tumor	Esophagus	0.0452647	0.635077	0.11523	0.212188	0.837213	0.435907	0.176864	0.0484633	0.149213	0.0940036	0.162012	0.310041	0.0439166	0.152511	0.244578	0.66417	0.0340744	0.515247	0.349931	0.626533	0.40419	0.762301	0.0353668	0.551872	0.196165	0.903992	0.449667	0.490617	0.382552	0.0460551	0.137792	0.0473492	0.0380422	0.706143	0.676098	0.307394	0.829496	0.694569	0.433694	0.686636	0.253736	0.209447	0.838106	0.0383118	0.0504995	0.75199	0.0559646
TCGA-LN-A7HZ-01A	Primary tumor	Esophagus	0.0542064	0.270923	0.135713	0.392478	0.715966	0.448155	0.156633	0.0405002	0.149014	0.100853	0.136281	0.31884	0.128896	0.190694	0.306956	0.699315	0.0281134	0.42488	0.356247	0.24155	0.366012	0.616949	0.0321014	0.54349	0.175391	0.791601	0.250806	0.478152	0.415545	0.0488167	0.356851	0.192661	0.0421738	0.147474	0.565592	0.111947	0.380664	0.512336	0.443615	0.0484904	0.250994	0.184849	0.722589	0.0345265	0.0492378	0.716151	0.0632048
TCGA-LN-A7HW-01A	Primary tumor	Esophagus	0.0392821	0.610196	0.124091	0.477514	0.815196	0.454947	0.264587	0.0520726	0.155537	0.0990651	0.13384	0.310519	0.10461	0.182655	0.191846	0.617835	0.035009	0.466919	0.357204	0.283703	0.466884	0.797392	0.0317032	0.569134	0.199533	0.911893	0.30117	0.539351	0.419869	0.0453145	0.373319	0.180817	0.0384249	0.140234	0.179525	0.188042	0.385804	0.326868	0.407468	0.0385148	0.25487	0.197334	0.679343	0.0458736	0.0785277	0.737736	0.0842961
TCGA-VR-A8EU-01A	Primary tumor	Esophagus	0.0520828	0.122861	0.0933875	0.400678	0.703872	0.392785	0.204999	0.0509386	0.158242	0.102291	0.07471	0.330601	0.108776	0.177276	0.208709	0.33132	0.0291925	0.470666	0.355616	0.294188	0.412406	0.629135	0.0379578	0.571602	0.150481	0.799428	0.310554	0.499365	0.474751	0.0468473	0.412162	0.21921	0.0535539	0.143204	0.264161	0.13036	0.359575	0.522536	0.372787	0.0820679	0.265665	0.206148	0.720296	0.0373996	0.0842867	0.72153	0.0587319
TCGA-L5-A891-01A	Primary tumor	Esophagus	0.0451133	0.145407	0.116556	0.185296	0.45179	0.432257	0.163273	0.0478116	0.155384	0.0956958	0.0715204	0.262655	0.0528178	0.12357	0.199471	0.525696	0.0356601	0.503691	0.344515	0.231116	0.40059	0.647527	0.0339657	0.507704	0.167545	0.625237	0.264203	0.461185	0.339239	0.0452131	0.294159	0.074531	0.045077	0.1376	0.222482	0.0959564	0.338129	0.388863	0.259999	0.22885	0.229323	0.156895	0.47623	0.0353361	0.0784096	0.342357	0.0621869
TCGA-VR-A8EZ-01A	Primary tumor	Esophagus	0.0538748	0.473933	0.123522	0.446021	0.620284	0.372059	0.187957	0.0442883	0.1376	0.0826391	0.0663009	0.292041	0.122152	0.18923	0.207402	0.739736	0.0342438	0.56356	0.339624	0.309065	0.423903	0.732466	0.0386252	0.534151	0.158518	0.701725	0.236105	0.483051	0.32055	0.0474584	0.481667	0.179322	0.0572958	0.143572	0.674654	0.117006	0.305455	0.460409	0.396267	0.0702781	0.254046	0.147986	0.616884	0.0362826	0.0696307	0.795721	0.0831452
TCGA-VR-A8EY-01A	Primary tumor	Esophagus	0.326593	0.107354	0.142336	0.462228	0.426753	0.41204	0.193383	0.0457655	0.151829	0.0930001	0.0580586	0.28878	0.0788725	0.171588	0.203055	0.522366	0.0295995	0.45311	0.354915	0.420339	0.422477	0.628458	0.0330174	0.590666	0.114833	0.462029	0.300513	0.400574	0.438129	0.0471575	0.403145	0.0775524	0.0488205	0.241647	0.205183	0.417032	0.285753	0.308119	0.412704	0.107012	0.18735	0.22934	0.699036	0.0290316	0.0683434	0.744913	0.0640085
TCGA-XP-A8T8-01A	Primary tumor	Esophagus	0.037091	0.125679	0.154372	0.449272	0.788015	0.423425	0.210575	0.0486842	0.158783	0.0907147	0.0581247	0.311069	0.139407	0.190317	0.228319	0.65545	0.0342142	0.456566	0.344128	0.269365	0.395488	0.641888	0.0394234	0.555096	0.173596	0.852026	0.312004	0.489533	0.437935	0.0475464	0.4614	0.136368	0.0471677	0.409072	0.327903	0.117463	0.36906	0.528883	0.377981	0.0546626	0.254462	0.176628	0.779631	0.0358726	0.0647852	0.815788	0.0714621
TCGA-IG-A8O2-01A	Primary tumor	Esophagus	0.0342055	0.387552	0.152869	0.40405	0.545115	0.438166	0.173646	0.0445252	0.145289	0.0974266	0.0762829	0.326499	0.0766569	0.186868	0.214616	0.690556	0.0310086	0.417788	0.349238	0.347368	0.394915	0.604567	0.0379524	0.55785	0.0851028	0.464049	0.272879	0.351866	0.364888	0.0498559	0.300021	0.172678	0.0569691	0.174261	0.396366	0.134459	0.341549	0.254199	0.485459	0.0912693	0.253685	0.199495	0.711438	0.0334337	0.0798253	0.490038	0.064544
TCGA-XP-A8T6-01A	Primary tumor	Esophagus	0.0445388	0.121817	0.156724	0.438122	0.777665	0.438183	0.166076	0.0401154	0.145833	0.0947542	0.0916601	0.339817	0.0725482	0.167586	0.225307	0.731719	0.0280546	0.438837	0.348887	0.29735	0.409347	0.576697	0.0312293	0.55757	0.124883	0.585321	0.319747	0.429891	0.39368	0.0462134	0.369951	0.12708	0.0677012	0.179688	0.542526	0.194518	0.339296	0.473763	0.418298	0.18974	0.255492	0.159917	0.737607	0.0301946	0.0981294	0.753376	0.062316
TCGA-V5-A7RB-01A	Primary tumor	Esophagus	0.0400963	0.551089	0.107126	0.25435	0.611338	0.454372	0.177103	0.0540017	0.154515	0.101083	0.559333	0.310329	0.0870589	0.166532	0.202723	0.677203	0.0397836	0.452411	0.362921	0.635584	0.338719	0.541151	0.0361627	0.531725	0.183198	0.807761	0.510664	0.541515	0.37369	0.0490835	0.44941	0.175405	0.0508469	0.532672	0.653269	0.384625	0.714564	0.631182	0.568189	0.551697	0.248246	0.185601	0.709122	0.0413578	0.0646723	0.743421	0.0610672
TCGA-Z6-A8JD-01A	Primary tumor	Esophagus	0.0661772	0.154207	0.184659	0.276208	0.798473	0.434063	0.180086	0.049544	0.150108	0.107308	0.110655	0.370494	0.123469	0.160176	0.245727	0.343129	0.0294122	0.439133	0.345069	0.303887	0.331549	0.501159	0.0422966	0.561303	0.181431	0.670733	0.394477	0.491238	0.452701	0.052876	0.556904	0.117312	0.0766721	0.176469	0.438489	0.278789	0.419061	0.446813	0.43599	0.16728	0.258995	0.140766	0.689705	0.0361007	0.148322	0.751653	0.0572831
TCGA-L5-A43H-01A	Primary tumor	Esophagus	0.124713	0.270395	0.154457	0.372433	0.823885	0.440977	0.189568	0.060091	0.157153	0.11144	0.103296	0.313553	0.140247	0.196927	0.255188	0.635841	0.0387581	0.510476	0.359459	0.295455	0.412172	0.640534	0.0407875	0.532274	0.180321	0.817168	0.338426	0.544926	0.394727	0.0533874	0.473569	0.168355	0.0657084	0.150662	0.350528	0.213906	0.407496	0.453761	0.38964	0.0688325	0.252246	0.13985	0.670934	0.0427525	0.104283	0.796449	0.0785293
TCGA-VR-A8EW-01A	Primary tumor	Esophagus	0.0340298	0.0892472	0.136197	0.409972	0.789742	0.420811	0.177993	0.0436803	0.154313	0.0949324	0.0515322	0.308534	0.116368	0.188997	0.197801	0.701165	0.0309371	0.448674	0.33674	0.292396	0.388407	0.668293	0.0357144	0.52859	0.123175	0.557951	0.242751	0.471452	0.35689	0.0449229	0.351371	0.134159	0.0591864	0.168669	0.309189	0.152208	0.293604	0.47588	0.362247	0.0941999	0.253994	0.112064	0.792383	0.0336231	0.0771078	0.740865	0.064866
TCGA-LN-A7HY-01A	Primary tumor	Esophagus	0.0417092	0.105964	0.144568	0.290343	0.861808	0.449966	0.19759	0.0496242	0.151389	0.106574	0.0926698	0.310908	0.0605555	0.19204	0.235441	0.385796	0.035807	0.483292	0.353302	0.336327	0.436774	0.745843	0.0418686	0.574616	0.177157	0.903497	0.344072	0.562355	0.374033	0.0543128	0.470788	0.104587	0.0529536	0.120365	0.560521	0.167116	0.358835	0.545569	0.340824	0.101257	0.264582	0.0966405	0.770622	0.042923	0.0895031	0.706926	0.0581952
TCGA-VR-A8EQ-01A	Primary tumor	Esophagus	0.0665347	0.359938	0.159888	0.174796	0.582429	0.439668	0.165541	0.0461563	0.152005	0.112254	0.37922	0.314582	0.0687381	0.102365	0.20141	0.543271	0.0328027	0.463654	0.341774	0.482121	0.303245	0.338218	0.0361445	0.516353	0.164571	0.44665	0.412562	0.496895	0.366681	0.0487793	0.5022	0.0788207	0.0593712	0.373899	0.627839	0.18843	0.64073	0.530253	0.498051	0.407239	0.243692	0.114664	0.729257	0.0367801	0.0998767	0.704139	0.0562096
TCGA-L5-A88W-01A	Primary tumor	Esophagus	0.409418	0.0927858	0.103361	0.327367	0.399502	0.366556	0.189274	0.0473392	0.147799	0.0895921	0.0788647	0.29474	0.107883	0.172504	0.191543	0.277949	0.0330766	0.461394	0.34897	0.339392	0.376057	0.489417	0.0364996	0.532471	0.114554	0.365778	0.27225	0.378784	0.428546	0.0449294	0.332952	0.167052	0.0454046	0.25672	0.190023	0.39687	0.271108	0.399323	0.294505	0.350415	0.129968	0.167937	0.627517	0.0328873	0.0686198	0.738444	0.0669823
TCGA-VR-A8EX-01A	Primary tumor	Esophagus	0.315626	0.236352	0.174299	0.332578	0.73106	0.436781	0.183028	0.0454384	0.147547	0.107779	0.0995721	0.350151	0.123748	0.128452	0.242886	0.47432	0.0307403	0.45892	0.342489	0.398314	0.347537	0.52348	0.043419	0.542228	0.17282	0.565195	0.339289	0.485919	0.351634	0.048338	0.402541	0.168467	0.0762029	0.187298	0.432316	0.273846	0.396529	0.465822	0.404785	0.119432	0.260179	0.164135	0.729518	0.0305258	0.125772	0.710026	0.0632275
TCGA-L5-A8NU-01A	Primary tumor	Esophagus	0.0597914	0.169631	0.184463	0.247059	0.723243	0.428151	0.181896	0.0432961	0.152532	0.111023	0.134218	0.346835	0.10956	0.0956782	0.256948	0.465572	0.0339972	0.477029	0.349561	0.447106	0.334879	0.436688	0.0356306	0.538364	0.188785	0.601403	0.384393	0.532962	0.423897	0.0502782	0.497407	0.121797	0.0736884	0.348685	0.584982	0.248466	0.546977	0.508341	0.464146	0.362014	0.241475	0.085483	0.690447	0.0356534	0.143799	0.709836	0.0659713
TCGA-LN-A8HZ-01A	Primary tumor	Esophagus	0.134076	0.430039	0.146341	0.427232	0.729911	0.447131	0.18045	0.0428456	0.151506	0.0930622	0.0878287	0.310274	0.124537	0.180431	0.23415	0.639866	0.0290885	0.470593	0.339551	0.337552	0.385915	0.643215	0.0317178	0.537545	0.135047	0.706911	0.294837	0.510607	0.39754	0.0503657	0.425377	0.162715	0.0586697	0.160127	0.382206	0.171941	0.359019	0.312941	0.441216	0.082692	0.240744	0.144152	0.610938	0.0297689	0.0858923	0.772052	0.0690707
TCGA-LN-A7HX-01A	Primary tumor	Esophagus	0.0862082	0.0838589	0.153091	0.382725	0.324775	0.380175	0.183307	0.0514688	0.152871	0.0969089	0.0827298	0.314932	0.130093	0.179032	0.192082	0.296699	0.0295937	0.442686	0.336569	0.186703	0.383883	0.565735	0.0374716	0.503932	0.181453	0.538399	0.175954	0.461546	0.431226	0.0539084	0.258511	0.177937	0.0428947	0.132717	0.228121	0.168829	0.23968	0.253268	0.409818	0.0546222	0.213082	0.174777	0.564301	0.0364756	0.0732318	0.626637	0.0703273
TCGA-RE-A7BO-01A	Primary tumor	Esophagus	0.0454522	0.479726	0.165998	0.198012	0.460581	0.401858	0.16982	0.054348	0.167509	0.114266	0.417091	0.339967	0.0704329	0.183909	0.216423	0.65262	0.0331702	0.443562	0.354147	0.54126	0.345366	0.46397	0.0424406	0.548496	0.155607	0.528934	0.451075	0.549338	0.418278	0.0475185	0.335694	0.115584	0.0573665	0.180336	0.632105	0.195702	0.661154	0.527319	0.562027	0.581839	0.246799	0.133474	0.764095	0.0336396	0.0812371	0.757764	0.0563094
TCGA-IG-A3YC-01A	Primary tumor	Esophagus	0.0845856	0.191816	0.177174	0.258382	0.783955	0.45616	0.179175	0.056666	0.150692	0.118967	0.120124	0.33919	0.105559	0.19832	0.239886	0.330528	0.0353223	0.474932	0.355432	0.330619	0.399295	0.542629	0.0349746	0.549012	0.192524	0.732101	0.356669	0.521301	0.428464	0.0804497	0.441288	0.150541	0.0638952	0.167786	0.402043	0.252759	0.386482	0.489297	0.416331	0.0884341	0.257156	0.178309	0.70559	0.0352268	0.100011	0.786182	0.061958
TCGA-IG-A6QS-01A	Primary tumor	Esophagus	0.0347248	0.111171	0.18581	0.39895	0.736942	0.398803	0.207211	0.0524081	0.150324	0.109589	0.0692121	0.305019	0.141614	0.211213	0.193889	0.336938	0.0358863	0.401093	0.368888	0.325485	0.401188	0.627543	0.047879	0.574051	0.194678	0.859096	0.332934	0.519123	0.429793	0.0512281	0.49281	0.107206	0.0484028	0.285681	0.425146	0.247122	0.536471	0.483263	0.362629	0.517027	0.262598	0.222786	0.805915	0.044142	0.0691265	0.756417	0.074402
TCGA-R6-A6L6-01B	Primary tumor	Esophagus	0.0410072	0.0934226	0.123824	0.279045	0.728864	0.385707	0.18355	0.0559179	0.152735	0.11108	0.100491	0.325999	0.070603	0.193526	0.198169	0.562335	0.0341442	0.430631	0.33842	0.36555	0.387077	0.506673	0.039552	0.501474	0.154089	0.573759	0.312046	0.50728	0.410427	0.0482072	0.455403	0.132435	0.0409541	0.434538	0.412975	0.228089	0.469428	0.450127	0.311829	0.468701	0.256074	0.0822966	0.682581	0.0371202	0.0998906	0.710801	0.0582453
TCGA-R6-A6XG-01B	Primary tumor	Esophagus	0.0351356	0.729121	0.0836143	0.192248	0.688763	0.467848	0.165863	0.0535121	0.152945	0.0958444	0.748717	0.310372	0.0486902	0.123546	0.17566	0.857849	0.0354919	0.42013	0.359951	0.526796	0.40186	0.653956	0.0404626	0.510271	0.186341	0.899434	0.576937	0.550516	0.341287	0.05164	0.168103	0.054714	0.0442911	0.145417	0.614431	0.204215	0.811365	0.654883	0.486329	0.714829	0.250595	0.204785	0.69326	0.0431284	0.0654108	0.701502	0.0512675
TCGA-IC-A6RF-01A	Primary tumor	Esophagus	0.0421268	0.113206	0.154693	0.202498	0.501974	0.440007	0.157554	0.0466651	0.151543	0.0985313	0.0868623	0.330323	0.069734	0.0826336	0.22168	0.313883	0.0381134	0.390715	0.35689	0.549783	0.331699	0.302989	0.0410448	0.510057	0.402556	0.547261	0.278016	0.440693	0.323783	0.0481685	0.329645	0.169995	0.0541874	0.526988	0.546488	0.336979	0.565739	0.52155	0.402433	0.534079	0.206456	0.0769722	0.758673	0.0362524	0.0894088	0.757639	0.0572186
TCGA-JY-A6FD-01A	Primary tumor	Esophagus	0.0572516	0.128556	0.1544	0.320666	0.72375	0.398649	0.184994	0.0451542	0.152312	0.104174	0.0794954	0.305376	0.177041	0.195843	0.234606	0.401064	0.0314526	0.42041	0.343207	0.275682	0.343416	0.517185	0.0416891	0.538082	0.17516	0.677829	0.319003	0.441326	0.436836	0.0554602	0.444707	0.184069	0.0557454	0.178412	0.330708	0.211933	0.367505	0.457492	0.353143	0.0786058	0.260942	0.178493	0.649987	0.0361666	0.109345	0.728343	0.0558841
TCGA-JY-A6FE-01A	Primary tumor	Esophagus	0.0831703	0.472296	0.129935	0.305787	0.534962	0.448238	0.170691	0.048694	0.149064	0.109911	0.0624174	0.239767	0.0421453	0.205424	0.198359	0.26392	0.0311384	0.434293	0.330718	0.20783	0.471157	0.669009	0.0410297	0.52112	0.162377	0.770183	0.188414	0.497256	0.480224	0.0456508	0.258339	0.103087	0.0410652	0.0853558	0.214004	0.111771	0.264313	0.214022	0.42412	0.061877	0.244034	0.207984	0.662071	0.0336236	0.056506	0.685583	0.0471315
TCGA-IC-A6RE-01A	Primary tumor	Esophagus	0.0505674	0.320557	0.13136	0.2115	0.78035	0.431811	0.178249	0.0451	0.151561	0.102704	0.548666	0.317307	0.0721565	0.126369	0.197199	0.716405	0.0287051	0.496549	0.355853	0.442912	0.370748	0.603236	0.0403208	0.530523	0.183436	0.733203	0.435315	0.519222	0.410404	0.0479687	0.332846	0.153673	0.0577707	0.543273	0.47755	0.262582	0.543628	0.450357	0.415553	0.601472	0.245012	0.202424	0.71801	0.0313064	0.0956472	0.740693	0.0574787
TCGA-R6-A6Y2-01B	Primary tumor	Esophagus	0.0472327	0.318488	0.112877	0.376685	0.611123	0.42493	0.163054	0.0503326	0.162483	0.106882	0.39527	0.320826	0.0762	0.173296	0.15337	0.469214	0.0363654	0.48125	0.341365	0.513596	0.369958	0.556187	0.0382204	0.486269	0.142128	0.441917	0.509397	0.426649	0.353108	0.044625	0.400464	0.100227	0.0433441	0.392403	0.520833	0.142897	0.531595	0.499787	0.423294	0.589059	0.247643	0.118046	0.597176	0.0327784	0.0750694	0.777022	0.0526576
TCGA-JY-A6FB-01A	Primary tumor	Esophagus	0.0328134	0.401255	0.0909155	0.320996	0.703217	0.451653	0.177999	0.045936	0.150741	0.107121	0.660781	0.334209	0.0518718	0.141544	0.194863	0.782076	0.0314014	0.42868	0.358006	0.61518	0.435063	0.628924	0.038349	0.524235	0.179377	0.689141	0.423478	0.534172	0.435414	0.0438282	0.217443	0.0379441	0.0375947	0.642878	0.656254	0.30608	0.649433	0.541055	0.612708	0.653277	0.2496	0.13216	0.837163	0.03129	0.0526301	0.761223	0.0535007
TCGA-IG-A3QL-01A	Primary tumor	Esophagus	0.122414	0.0745718	0.118524	0.476137	0.710248	0.486348	0.209243	0.0509295	0.153718	0.108121	0.0772861	0.308491	0.129048	0.20893	0.189736	0.796656	0.0358855	0.452141	0.361783	0.582791	0.465802	0.758315	0.0381339	0.552037	0.20559	0.892127	0.282398	0.565274	0.407205	0.0464002	0.203408	0.0960916	0.040244	0.14001	0.761242	0.137921	0.371912	0.599876	0.458494	0.0355823	0.2559	0.110147	0.839878	0.0361479	0.0614873	0.841701	0.0679418
TCGA-JY-A6FG-01A	Primary tumor	Esophagus	0.0522558	0.157416	0.0882012	0.20818	0.241669	0.36776	0.172237	0.0458679	0.146538	0.0879996	0.0492062	0.290887	0.0672524	0.169547	0.203616	0.226263	0.0320048	0.410816	0.337928	0.442003	0.367632	0.553183	0.0366122	0.554628	0.171685	0.711741	0.187598	0.356088	0.38115	0.0425182	0.30373	0.0529111	0.0418323	0.231131	0.341575	0.404956	0.574551	0.385983	0.283624	0.635697	0.251527	0.171331	0.63619	0.0274069	0.0677498	0.812474	0.0482205
TCGA-L7-A6VZ-01A	Primary tumor	Esophagus	0.0406011	0.437584	0.0933685	0.15481	0.410626	0.416952	0.207119	0.0437349	0.141975	0.105057	0.644867	0.313305	0.0551928	0.173259	0.194959	0.742167	0.0342092	0.448968	0.353428	0.577573	0.352214	0.566372	0.0365346	0.537255	0.20235	0.81703	0.532786	0.505565	0.343145	0.043697	0.222246	0.0935374	0.0365115	0.635861	0.651171	0.661422	0.765134	0.610968	0.51663	0.722424	0.191398	0.220709	0.716851	0.0316068	0.0598313	0.781737	0.053524
TCGA-L5-A88S-01A	Primary tumor	Esophagus	0.0491604	0.263432	0.134895	0.295181	0.730546	0.417689	0.171717	0.0486102	0.154492	0.0938103	0.0888534	0.307156	0.0615317	0.132415	0.20719	0.405227	0.0341149	0.450292	0.357543	0.305397	0.433568	0.611993	0.0413039	0.532007	0.167971	0.800087	0.297135	0.511451	0.409118	0.0404952	0.351571	0.135978	0.044756	0.117304	0.261545	0.164391	0.283494	0.265432	0.441759	0.0811588	0.253443	0.15678	0.583466	0.0353918	0.117137	0.71121	0.0689112
TCGA-L5-A8NM-01A	Primary tumor	Esophagus	0.0467938	0.491654	0.183133	0.150316	0.520225	0.411975	0.153421	0.046876	0.145628	0.0913726	0.544286	0.332123	0.0658761	0.176814	0.241777	0.46892	0.030359	0.459558	0.310531	0.580561	0.235992	0.446631	0.0388088	0.513096	0.301254	0.573584	0.56647	0.482513	0.310468	0.0443281	0.33061	0.138766	0.0481702	0.551347	0.688624	0.25894	0.650768	0.574413	0.51446	0.560903	0.401911	0.602169	0.847826	0.0395506	0.0617557	0.892985	0.0685146
TCGA-2H-A9GF-01A	Primary tumor	Esophagus	0.0344312	0.622672	0.0758689	0.157766	0.79546	0.445226	0.160272	0.050144	0.150186	0.104084	0.592439	0.306819	0.0487727	0.128271	0.181738	0.550577	0.0351538	0.42355	0.297079	0.657441	0.380047	0.330804	0.0368776	0.494702	0.16166	0.755435	0.533051	0.524554	0.322223	0.0450666	0.258153	0.0487494	0.0469361	0.544102	0.317515	0.186016	0.666272	0.578371	0.243159	0.657934	0.247379	0.691875	0.79175	0.0403863	0.0712144	0.844614	0.0525223
TCGA-VR-AA4G-01A	Primary tumor	Esophagus	0.0759167	0.0975028	0.138269	0.324128	0.693927	0.387447	0.183591	0.045947	0.158391	0.0885984	0.07637	0.287379	0.0838277	0.178546	0.234056	0.0933823	0.0327566	0.439883	0.319749	0.221948	0.370038	0.565339	0.0341508	0.530579	0.145656	0.668755	0.202017	0.451554	0.372951	0.0531796	0.4495	0.147336	0.0571799	0.140369	0.40681	0.21371	0.3265	0.488549	0.360263	0.105798	0.228198	0.159836	0.78267	0.037353	0.0889313	0.934646	0.0546257
TCGA-L5-A8NG-01A	Primary tumor	Esophagus	0.0444562	0.44258	0.154749	0.230041	0.736461	0.43208	0.15668	0.0457948	0.147813	0.103757	0.382461	0.32048	0.075581	0.137346	0.216523	0.513533	0.030091	0.450445	0.332415	0.53836	0.361884	0.550052	0.0356779	0.51797	0.159717	0.605401	0.493296	0.523347	0.343828	0.05044	0.244391	0.11647	0.0489624	0.514045	0.659326	0.248071	0.630174	0.569931	0.533594	0.582661	0.251001	0.209498	0.828078	0.0360192	0.0987693	0.898314	0.0664958
TCGA-JY-A939-01A	Primary tumor	Esophagus	0.0474209	0.264344	0.165501	0.294579	0.760319	0.444308	0.177593	0.0446521	0.154559	0.115484	0.223359	0.341525	0.0965952	0.142303	0.232052	0.494999	0.0299322	0.484946	0.344595	0.354671	0.318533	0.537381	0.0310408	0.544388	0.179915	0.621305	0.424181	0.53619	0.397523	0.0473928	0.50538	0.124725	0.0609961	0.327369	0.541296	0.346652	0.518812	0.477746	0.458782	0.374952	0.252853	0.114367	0.784891	0.0419052	0.0947661	0.8364	0.068123
TCGA-L5-A8NV-01A	Primary tumor	Esophagus	0.0382632	0.574277	0.100939	0.23253	0.769686	0.370891	0.152819	0.0383083	0.147058	0.0992908	0.412253	0.293338	0.0625442	0.0946727	0.199062	0.639654	0.0307547	0.453827	0.328297	0.559915	0.337606	0.476256	0.0286209	0.503156	0.17311	0.646524	0.415368	0.51274	0.339204	0.040476	0.279824	0.0714635	0.055573	0.44488	0.654053	0.208206	0.642107	0.579974	0.525573	0.554368	0.508007	0.0975506	0.824983	0.0272024	0.0826378	0.910021	0.0507935
TCGA-L5-A8NF-01A	Primary tumor	Esophagus	0.0379642	0.531049	0.0861222	0.19413	0.644916	0.4554	0.160887	0.0523264	0.158961	0.0922918	0.15058	0.218942	0.0554518	0.0904755	0.109405	0.699136	0.0329324	0.488892	0.345936	0.404277	0.385939	0.669812	0.0374427	0.516838	0.178165	0.542734	0.201316	0.52157	0.274213	0.0459347	0.198256	0.116523	0.0408196	0.145406	0.142608	0.266076	0.600099	0.492363	0.239945	0.453457	0.254034	0.193127	0.712623	0.0433952	0.063625	0.925435	0.066307
TCGA-LN-A49O-01A	Primary tumor	Esophagus	0.120682	0.385205	0.202809	0.404545	0.781099	0.422665	0.189142	0.0489462	0.159018	0.112432	0.114184	0.345463	0.118784	0.203436	0.209705	0.40943	0.0341311	0.465602	0.355375	0.324665	0.572043	0.635856	0.0470175	0.592388	0.189781	0.790977	0.199676	0.533956	0.400753	0.051139	0.546139	0.219439	0.0624874	0.190336	0.492093	0.385107	0.473603	0.456042	0.43052	0.140905	0.257957	0.176186	0.744709	0.0364397	0.0759275	0.821711	0.0565942
TCGA-R6-A8W5-01B	Primary tumor	Esophagus	0.0437427	0.104656	0.136452	0.25764	0.613992	0.44058	0.163724	0.0453619	0.142307	0.0936522	0.0989167	0.313379	0.0707203	0.145711	0.22046	0.197814	0.0321083	0.477163	0.317868	0.341473	0.327559	0.512401	0.0328204	0.511207	0.152467	0.646423	0.333414	0.484145	0.322771	0.0435228	0.356609	0.0978066	0.0473384	0.477177	0.375711	0.216849	0.433796	0.428625	0.339576	0.569628	0.25153	0.130777	0.679035	0.037828	0.0982911	0.792943	0.0589046
TCGA-2H-A9GJ-01A	Primary tumor	Esophagus	0.0365225	0.0837976	0.0393114	0.169383	0.815683	0.43614	0.176726	0.0513222	0.13713	0.0945363	0.0780547	0.287156	0.0578518	0.0792707	0.0626388	0.873523	0.036461	0.402305	0.272512	0.202202	0.407183	0.661204	0.034555	0.479595	0.159784	0.644081	0.180119	0.483385	0.297751	0.0416967	0.176274	0.0573678	0.0478532	0.0895851	0.20345	0.14419	0.269964	0.252265	0.200841	0.319518	0.229001	0.0796619	0.570835	0.0444126	0.0564466	0.512562	0.0562733
TCGA-L5-A8NN-01A	Primary tumor	Esophagus	0.0424538	0.411758	0.0957436	0.266722	0.431551	0.452689	0.178954	0.0476	0.147981	0.104877	0.0807127	0.305351	0.0617371	0.134026	0.18357	0.761706	0.0283661	0.443318	0.334159	0.226285	0.393544	0.714634	0.0319967	0.526372	0.172129	0.732165	0.280562	0.546947	0.347883	0.0413499	0.396227	0.0455172	0.0385321	0.350403	0.252422	0.175093	0.769316	0.322584	0.254352	0.468483	0.181812	0.0687961	0.712037	0.0335846	0.0601841	0.523162	0.0540293
TCGA-IG-A7DP-01A	Primary tumor	Esophagus	0.0652742	0.266639	0.208104	0.244078	0.73811	0.456883	0.221682	0.0567955	0.187855	0.1257	0.244576	0.405923	0.139306	0.170961	0.29174	0.351975	0.0379473	0.486125	0.355858	0.399675	0.288105	0.36558	0.0544718	0.542765	0.322719	0.372927	0.442961	0.533467	0.470871	0.233481	0.615172	0.192236	0.111482	0.337094	0.553215	0.321058	0.481865	0.514231	0.472153	0.303265	0.276969	0.209182	0.702883	0.0406261	0.183021	0.72887	0.080463
TCGA-JY-A6FH-01A	Primary tumor	Esophagus	0.0350819	0.0849574	0.10784	0.158816	0.680643	0.405264	0.166	0.0541784	0.130595	0.101398	0.130215	0.308498	0.0473806	0.0653462	0.189557	0.417584	0.0353018	0.477437	0.345322	0.244795	0.288761	0.658966	0.0362429	0.474639	0.180593	0.814189	0.262544	0.44877	0.174467	0.047917	0.199748	0.0689643	0.0570108	0.122689	0.203505	0.130974	0.348266	0.551285	0.234793	0.054613	0.2558	0.165584	0.482415	0.038089	0.0520904	0.845664	0.0624306
TCGA-JY-A6F8-01A	Primary tumor	Esophagus	0.0369632	0.517242	0.0784565	0.182434	0.300335	0.450542	0.154224	0.0495065	0.149431	0.109298	0.680975	0.312963	0.040683	0.0709749	0.16082	0.808968	0.0309111	0.41516	0.344009	0.575958	0.356812	0.387939	0.0395147	0.495434	0.149843	0.483376	0.541549	0.505925	0.290673	0.0407298	0.232181	0.0412849	0.0371862	0.662634	0.599691	0.436189	0.712125	0.579637	0.553058	0.735842	0.265521	0.230229	0.857196	0.0372428	0.0456055	0.743931	0.0486592
TCGA-L5-A88Z-01A	Primary tumor	Esophagus	0.0415896	0.146108	0.12642	0.467676	0.693981	0.435563	0.241803	0.0514134	0.149768	0.0961889	0.0577609	0.310141	0.1419	0.187814	0.198685	0.802314	0.0316442	0.502036	0.345767	0.371266	0.416369	0.757854	0.0414989	0.555682	0.18134	0.844672	0.245831	0.4971	0.421185	0.0474504	0.581281	0.154269	0.0460623	0.184861	0.737805	0.356765	0.384904	0.561542	0.471721	0.0879903	0.253992	0.12978	0.766533	0.0343217	0.0913944	0.770532	0.0806755
TCGA-2H-A9GQ-01A	Primary tumor	Esophagus	0.0295631	0.124689	0.168716	0.127234	0.72732	0.416432	0.163503	0.0457099	0.152449	0.0971131	0.0678031	0.278662	0.0879287	0.145919	0.176144	0.652622	0.0296072	0.504681	0.306787	0.201021	0.406827	0.76663	0.0338006	0.513686	0.0389974	0.561621	0.149024	0.289242	0.291357	0.0432306	0.594426	0.0375361	0.0367187	0.421862	0.223457	0.0672049	0.195812	0.150455	0.313309	0.0642835	0.235418	0.0572269	0.511499	0.0374899	0.0918554	0.873349	0.0635217
TCGA-VR-AA4D-01A	Primary tumor	Esophagus	0.0387023	0.288989	0.102865	0.309552	0.766185	0.392774	0.18273	0.051084	0.15151	0.103669	0.408273	0.342815	0.0644956	0.164043	0.214245	0.557384	0.0407791	0.41495	0.331784	0.636759	0.369799	0.610041	0.0387614	0.554109	0.183276	0.602894	0.484975	0.540328	0.383875	0.0461028	0.320476	0.0868899	0.0452328	0.547158	0.611232	0.249641	0.633047	0.604296	0.335115	0.747138	0.244813	0.127293	0.845492	0.0363419	0.0844567	0.917453	0.0631887
TCGA-R6-A6XQ-01B	Primary tumor	Esophagus	0.0327591	0.425887	0.0739679	0.129961	0.626886	0.369766	0.159557	0.0564525	0.132653	0.0760856	0.0670644	0.251168	0.0608055	0.0978794	0.172919	0.552864	0.0389046	0.426286	0.239158	0.374237	0.355322	0.67917	0.0361089	0.426586	0.109751	0.217943	0.214796	0.453199	0.25748	0.0488726	0.211127	0.0572516	0.0393287	0.112521	0.204523	0.138966	0.222072	0.399873	0.191782	0.640528	0.201087	0.197841	0.667835	0.0442954	0.0504725	0.781407	0.0620802
TCGA-IG-A3YB-01A	Primary tumor	Esophagus	0.0593564	0.697936	0.152113	0.302404	0.885063	0.48099	0.199243	0.0584661	0.160133	0.129155	0.165964	0.340505	0.195032	0.208818	0.226342	0.77493	0.0369743	0.477501	0.381761	0.544651	0.455861	0.779403	0.0411852	0.588655	0.39292	0.916663	0.603673	0.611166	0.402414	0.0606216	0.47818	0.253666	0.0485798	0.144802	0.674828	0.481604	0.651687	0.765689	0.476276	0.374283	0.288361	0.225103	0.824381	0.0386962	0.0951916	0.822889	0.0902051
TCGA-KH-A6WC-01A	Primary tumor	Esophagus	0.0495767	0.157455	0.180561	0.359732	0.802481	0.415653	0.171964	0.0548503	0.166492	0.105546	0.100688	0.322857	0.0986649	0.167084	0.249266	0.512863	0.0378111	0.448005	0.355662	0.289562	0.346011	0.553219	0.0416857	0.536804	0.171433	0.745457	0.351576	0.501365	0.37123	0.063848	0.474595	0.12032	0.0639664	0.156077	0.538839	0.267412	0.405281	0.462654	0.408537	0.136887	0.251272	0.120987	0.764027	0.0415459	0.101745	0.746728	0.0682508
TCGA-XP-A8T7-01A	Primary tumor	Esophagus	0.040784	0.261422	0.124959	0.340471	0.67698	0.361268	0.185999	0.0491584	0.152925	0.100658	0.0623043	0.300167	0.064517	0.186164	0.187215	0.449983	0.0338972	0.425558	0.344335	0.364786	0.356093	0.641895	0.0400071	0.575338	0.18658	0.823805	0.289518	0.449014	0.428274	0.0473133	0.325807	0.107041	0.0531298	0.189486	0.550107	0.356242	0.412082	0.379035	0.314146	0.0596596	0.251024	0.217914	0.601264	0.0346448	0.0716154	0.73536	0.0584863
TCGA-R6-A6Y0-01B	Primary tumor	Esophagus	0.045486	0.128511	0.111298	0.294498	0.664057	0.468564	0.179951	0.0556526	0.146332	0.105768	0.108891	0.322386	0.0937495	0.159245	0.204542	0.573773	0.0357356	0.460829	0.358666	0.446652	0.381546	0.603548	0.0387348	0.548074	0.181475	0.775467	0.302589	0.52921	0.373238	0.0483285	0.376254	0.131912	0.0621726	0.12829	0.436018	0.182902	0.377006	0.46491	0.426294	0.399902	0.241415	0.116451	0.707845	0.0401043	0.0901652	0.711277	0.0677312
TCGA-VR-A8ER-01A	Primary tumor	Esophagus	0.33732	0.155056	0.166806	0.439945	0.816103	0.413195	0.197246	0.0517551	0.152524	0.0960583	0.122552	0.325764	0.197999	0.196004	0.264387	0.621541	0.0336894	0.577306	0.349018	0.32734	0.422031	0.681398	0.0404541	0.54385	0.17575	0.778065	0.306129	0.568829	0.438023	0.0457979	0.560123	0.206332	0.0660375	0.1636	0.344579	0.184627	0.36516	0.45455	0.416718	0.0656984	0.240134	0.161393	0.675499	0.035331	0.106264	0.703285	0.085962
TCGA-LN-A8I1-01A	Primary tumor	Esophagus	0.0422742	0.110661	0.129004	0.290937	0.850709	0.430337	0.198755	0.0485505	0.150422	0.103847	0.0735319	0.310354	0.134153	0.15653	0.209171	0.429603	0.0328263	0.482625	0.356221	0.341302	0.37815	0.685018	0.0467639	0.557646	0.195155	0.80419	0.189702	0.518971	0.383171	0.0497472	0.547956	0.224841	0.0439704	0.159266	0.271339	0.111035	0.339309	0.324082	0.430446	0.0499325	0.259749	0.19896	0.570403	0.0355053	0.0875254	0.566726	0.0671189
TCGA-JY-A6FA-01A	Primary tumor	Esophagus	0.0389655	0.427108	0.221192	0.420177	0.746531	0.448793	0.184388	0.0524886	0.152061	0.107649	0.0521031	0.330159	0.13798	0.204921	0.231738	0.742701	0.0381885	0.478352	0.356543	0.212167	0.421615	0.684141	0.0409804	0.572918	0.0622187	0.558236	0.288099	0.340555	0.376056	0.0529031	0.294474	0.201945	0.0499007	0.168234	0.3511	0.157532	0.355709	0.303448	0.494271	0.153851	0.248677	0.194181	0.690282	0.040325	0.0638444	0.783362	0.06997
TCGA-LN-A8I0-01A	Primary tumor	Esophagus	0.0438565	0.117577	0.137174	0.371335	0.691686	0.374583	0.178684	0.0455029	0.153995	0.100012	0.0727693	0.312481	0.129119	0.184275	0.192878	0.396493	0.0329361	0.38969	0.356158	0.336572	0.428844	0.618059	0.0408955	0.55846	0.159091	0.800737	0.270481	0.477062	0.370853	0.0481583	0.333809	0.117014	0.0450058	0.168759	0.330894	0.195358	0.355399	0.422349	0.382381	0.0874085	0.250305	0.139862	0.67823	0.036162	0.0735412	0.752806	0.0756774
TCGA-L5-A8NQ-01A	Primary tumor	Esophagus	0.0498883	0.356647	0.172522	0.343866	0.665988	0.427058	0.17226	0.0474544	0.15237	0.105636	0.093341	0.321728	0.113696	0.181884	0.234175	0.48248	0.032896	0.468698	0.341029	0.287005	0.365612	0.536851	0.0398113	0.557851	0.183154	0.672292	0.35325	0.517276	0.386001	0.0554707	0.526821	0.110331	0.0545027	0.210513	0.376855	0.302301	0.393411	0.453134	0.370511	0.0808449	0.249863	0.146799	0.722176	0.0332702	0.120552	0.705141	0.0638078
TCGA-L5-A893-01A	Primary tumor	Esophagus	0.0472468	0.529202	0.139882	0.362179	0.754386	0.463126	0.175758	0.0444764	0.156505	0.107743	0.624795	0.337458	0.103115	0.166356	0.211356	0.701163	0.0329048	0.424636	0.342402	0.556087	0.367778	0.614695	0.0497546	0.536073	0.182208	0.700119	0.437541	0.517089	0.368697	0.0486041	0.326371	0.0873386	0.0618834	0.575628	0.659224	0.250561	0.696787	0.618935	0.468734	0.564082	0.231233	0.182765	0.778188	0.0339049	0.0810048	0.76089	0.0679538
TCGA-L5-A43I-01A	Primary tumor	Esophagus	0.0486392	0.20947	0.115209	0.149611	0.475252	0.394615	0.17366	0.054983	0.150435	0.0923596	0.757071	0.281973	0.072935	0.0983523	0.218796	0.756645	0.0386191	0.45761	0.309594	0.452724	0.383255	0.464503	0.0350704	0.484683	0.167209	0.775466	0.501855	0.458193	0.284801	0.0469281	0.173432	0.0651591	0.0578225	0.640715	0.496272	0.26559	0.703349	0.473872	0.351611	0.706808	0.125974	0.221789	0.741711	0.0371104	0.0981393	0.826515	0.0697877
TCGA-VR-A8EO-01A	Primary tumor	Esophagus	0.050949	0.138363	0.0935382	0.335055	0.856251	0.389442	0.270458	0.046678	0.158219	0.116322	0.0882282	0.319287	0.173553	0.20282	0.225775	0.642754	0.0343221	0.457474	0.355171	0.20836	0.464169	0.781655	0.0446206	0.557403	0.19701	0.897319	0.310873	0.384826	0.403547	0.0520845	0.154377	0.0561061	0.0454369	0.14432	0.160483	0.346255	0.348148	0.451537	0.288001	0.0353179	0.245362	0.210134	0.671698	0.0365054	0.177749	0.781094	0.081678
TCGA-L5-A8NJ-01A	Primary tumor	Esophagus	0.0375805	0.281918	0.124628	0.108514	0.797377	0.465535	0.171193	0.0504907	0.147464	0.101784	0.801287	0.286699	0.051083	0.110426	0.15584	0.871044	0.0319878	0.528686	0.357448	0.753615	0.381523	0.703115	0.0459164	0.498922	0.198762	0.871661	0.580547	0.514926	0.410268	0.0453225	0.11382	0.0597767	0.0616471	0.774895	0.65623	0.257989	0.817041	0.700062	0.509068	0.829875	0.251422	0.215042	0.876629	0.0351991	0.0512614	0.762645	0.0558966
TCGA-L5-A8NS-01A	Primary tumor	Esophagus	0.0748636	0.433265	0.0764399	0.305146	0.665032	0.374978	0.178848	0.0605032	0.177237	0.100551	0.544243	0.235711	0.108478	0.104759	0.188196	0.512485	0.0515466	0.482239	0.329689	0.576115	0.400555	0.659537	0.0510034	0.481197	0.177245	0.429761	0.453089	0.497937	0.27798	0.07689	0.307307	0.0960938	0.0706969	0.550802	0.655872	0.218118	0.674194	0.502165	0.493354	0.613419	0.256422	0.174344	0.813588	0.0642225	0.1058	0.898115	0.0993963
TCGA-2H-A9GN-01A	Primary tumor	Esophagus	0.0285631	0.122677	0.118782	0.202435	0.765401	0.375377	0.169549	0.0416908	0.14961	0.0982048	0.0866942	0.283945	0.0541542	0.0863951	0.165029	0.795016	0.0282416	0.464041	0.311377	0.68923	0.368814	0.692877	0.0269524	0.512575	0.172784	0.384911	0.25819	0.497719	0.331704	0.0373795	0.223041	0.167013	0.0371692	0.130731	0.656144	0.199818	0.30442	0.467478	0.296889	0.160491	0.249061	0.223306	0.87632	0.0335288	0.0466003	0.929922	0.0634214
TCGA-L5-A8NL-01A	Primary tumor	Esophagus	0.0648434	0.330643	0.0856308	0.278334	0.667319	0.41974	0.173894	0.0523962	0.166711	0.129766	0.385095	0.259162	0.0756639	0.125499	0.166724	0.697522	0.0441527	0.44642	0.322998	0.464477	0.451423	0.653794	0.042614	0.520355	0.164135	0.397302	0.433399	0.531488	0.328845	0.0511932	0.50811	0.0955045	0.0592761	0.419028	0.603024	0.18381	0.590586	0.498607	0.504531	0.538159	0.272649	0.127571	0.775606	0.0397673	0.10702	0.842381	0.0700443
TCGA-L5-A8NE-01A	Primary tumor	Esophagus	0.0718196	0.536819	0.0546409	0.192105	0.51548	0.398229	0.163814	0.0699728	0.168243	0.0913281	0.140938	0.232721	0.0684029	0.0838036	0.0972197	0.589142	0.0439142	0.441336	0.290953	0.216106	0.314942	0.61501	0.0408749	0.474309	0.153402	0.372748	0.358848	0.472313	0.264617	0.0584765	0.172719	0.164231	0.0716087	0.119184	0.223459	0.231077	0.566233	0.22617	0.282068	0.308906	0.257177	0.201043	0.634888	0.0537055	0.0854284	0.925376	0.0697495
TCGA-VR-A8Q7-01A	Primary tumor	Esophagus	0.0402633	0.218163	0.111847	0.145927	0.452274	0.448805	0.15428	0.0485798	0.145019	0.0973533	0.0810151	0.296548	0.0814516	0.169193	0.13218	0.256472	0.0310668	0.407816	0.32172	0.173148	0.324633	0.529612	0.0305246	0.523819	0.165302	0.503993	0.263265	0.498889	0.274864	0.0512199	0.354428	0.0851389	0.0495072	0.0987421	0.223663	0.127916	0.546114	0.285306	0.421276	0.059534	0.244889	0.0609815	0.693472	0.0466612	0.089062	0.398307	0.0680842
TCGA-Q9-A6FU-01A	Primary tumor	Esophagus	0.0466585	0.618144	0.12797	0.3137	0.769204	0.432401	0.173024	0.0367012	0.15459	0.0949379	0.0662037	0.283418	0.0795191	0.18021	0.196432	0.209282	0.0268344	0.412249	0.344194	0.235641	0.409078	0.616324	0.026392	0.541386	0.18328	0.354834	0.237823	0.481703	0.327405	0.0429179	0.270045	0.174649	0.0412168	0.142365	0.36842	0.117722	0.282125	0.373743	0.4283	0.0531485	0.246813	0.171667	0.737711	0.0349682	0.0591283	0.856433	0.0608195
TCGA-86-8672-01A	Primary tumor	Lung	0.0710302	0.408745	0.133607	0.244552	0.764471	0.397298	0.160683	0.0515821	0.151143	0.118832	0.125898	0.341691	0.0877416	0.178595	0.248489	0.42083	0.0334531	0.521627	0.355946	0.424094	0.369106	0.50059	0.0375462	0.551767	0.207047	0.737159	0.426878	0.53125	0.437797	0.0737327	0.454458	0.100181	0.0625211	0.169386	0.318445	0.367757	0.462655	0.451964	0.408917	0.377004	0.252667	0.573185	0.690687	0.0318826	0.130383	0.742366	0.0553025
TCGA-55-A48Y-01A	Primary tumor	Lung	0.0596497	0.112714	0.145053	0.286346	0.853923	0.445881	0.170538	0.0646795	0.159954	0.11744	0.123284	0.351186	0.0856928	0.199826	0.304521	0.435424	0.0379243	0.513699	0.356035	0.277815	0.415333	0.600389	0.0353919	0.526519	0.171624	0.807127	0.336569	0.503831	0.429122	0.0541136	0.524857	0.106282	0.0816266	0.133046	0.512815	0.268976	0.472894	0.512028	0.426387	0.122389	0.261294	0.126997	0.701906	0.0400541	0.125736	0.788332	0.0577987
TCGA-62-A46P-01A	Primary tumor	Lung	0.0404988	0.21635	0.131667	0.302713	0.879288	0.472382	0.169998	0.0649679	0.170593	0.118869	0.115923	0.337883	0.0634922	0.206639	0.234236	0.760549	0.039272	0.464025	0.365187	0.502523	0.452324	0.780606	0.0371397	0.549433	0.187035	0.895	0.422251	0.503365	0.467059	0.0499165	0.387744	0.0681685	0.0633399	0.135434	0.774971	0.353497	0.703385	0.624832	0.470534	0.629268	0.266092	0.134169	0.856709	0.0375406	0.0666848	0.939182	0.0561372
TCGA-62-A46S-01A	Primary tumor	Lung	0.0488341	0.551443	0.116719	0.263658	0.769792	0.406582	0.175654	0.0517541	0.164403	0.106322	0.144574	0.337934	0.0713742	0.176737	0.203857	0.729067	0.0359052	0.509041	0.358142	0.378519	0.442122	0.721455	0.0414554	0.514497	0.195436	0.858157	0.35329	0.503579	0.42789	0.0806817	0.338881	0.0989181	0.0819308	0.173677	0.396035	0.36276	0.480117	0.429724	0.392899	0.174165	0.257694	0.148831	0.624762	0.0390001	0.0972676	0.787181	0.0582201
TCGA-L4-A4E6-01A	Primary tumor	Lung	0.0498009	0.189221	0.180637	0.392713	0.82056	0.403289	0.169306	0.0490767	0.162763	0.116183	0.0987386	0.340408	0.0794648	0.184753	0.255646	0.551854	0.0345863	0.473498	0.350771	0.33311	0.39612	0.510359	0.0381841	0.530404	0.162652	0.722604	0.317218	0.529567	0.425817	0.0491784	0.558394	0.112123	0.0651378	0.113516	0.471677	0.278099	0.436654	0.42582	0.411867	0.110958	0.268472	0.141434	0.710239	0.0386356	0.135959	0.797935	0.0572604
TCGA-91-A4BD-01A	Primary tumor	Lung	0.0563519	0.375928	0.106056	0.385259	0.837091	0.433135	0.162186	0.0629366	0.158765	0.10337	0.0720231	0.336168	0.0718688	0.148362	0.234942	0.390429	0.0373665	0.487345	0.370477	0.290133	0.398836	0.569458	0.0382591	0.554219	0.189063	0.834117	0.375646	0.527585	0.412136	0.0538352	0.556882	0.0865536	0.0705715	0.11214	0.349679	0.34898	0.408666	0.537809	0.451755	0.0582575	0.243989	0.16075	0.785171	0.0529043	0.0992899	0.822638	0.056982
TCGA-38-A44F-01A	Primary tumor	Lung	0.0674388	0.227224	0.185791	0.307808	0.790223	0.411291	0.180549	0.0488076	0.162774	0.11927	0.121004	0.354199	0.0971486	0.166445	0.262356	0.478106	0.0387541	0.489307	0.361255	0.326948	0.414487	0.534529	0.0372661	0.542539	0.188917	0.747543	0.396825	0.541813	0.425075	0.071176	0.52053	0.119762	0.0868978	0.187825	0.43712	0.285646	0.438495	0.452452	0.410423	0.15836	0.257693	0.148631	0.746449	0.0379509	0.157801	0.762939	0.0559573
TCGA-62-A470-01A	Primary tumor	Lung	0.039059	0.251686	0.0927423	0.354984	0.837844	0.314702	0.163334	0.0541901	0.150592	0.09452	0.110626	0.322785	0.0573818	0.172461	0.21448	0.724172	0.0353467	0.469327	0.344007	0.157109	0.434446	0.576435	0.0347387	0.5255	0.178884	0.794384	0.226106	0.443849	0.386622	0.0456587	0.352936	0.054269	0.0477673	0.117295	0.213536	0.173586	0.752824	0.405046	0.26588	0.0659724	0.197306	0.175059	0.537721	0.0366144	0.074534	0.512019	0.0551244
TCGA-62-A471-01A	Primary tumor	Lung	0.0623819	0.230537	0.104595	0.235834	0.60582	0.466879	0.199845	0.0559365	0.159526	0.1177	0.121668	0.360999	0.088223	0.204192	0.320145	0.680451	0.0385055	0.458392	0.359916	0.327362	0.409865	0.641423	0.0415085	0.579555	0.185861	0.607769	0.297188	0.476246	0.456396	0.0543855	0.447574	0.10707	0.0559901	0.127007	0.440609	0.191101	0.757011	0.445825	0.506323	0.130813	0.264168	0.194142	0.715235	0.044302	0.114736	0.765722	0.0605982
TCGA-55-A490-01A	Primary tumor	Lung	0.0521041	0.721391	0.127296	0.283542	0.899045	0.378182	0.198176	0.0524449	0.162511	0.0976378	0.104815	0.328023	0.0552348	0.203404	0.21926	0.516489	0.035452	0.486802	0.364797	0.277424	0.44561	0.733735	0.037772	0.515901	0.0771002	0.873621	0.238801	0.500406	0.434675	0.10595	0.33847	0.0694827	0.0516829	0.119099	0.234089	0.421433	0.832445	0.204654	0.41204	0.0771492	0.14582	0.161639	0.55071	0.039289	0.0838362	0.447846	0.060367
TCGA-62-A472-01A	Primary tumor	Lung	0.0546071	0.616871	0.174873	0.338141	0.865005	0.363261	0.171286	0.0522388	0.195691	0.11211	0.0983015	0.353733	0.0833857	0.200176	0.24752	0.365349	0.0377414	0.493369	0.365078	0.581056	0.395186	0.594493	0.0402949	0.569895	0.429466	0.70883	0.398204	0.541046	0.420735	0.0661701	0.482993	0.147642	0.0780673	0.152568	0.702293	0.443571	0.664403	0.683945	0.552839	0.501007	0.259679	0.24529	0.793762	0.0361961	0.107316	0.855223	0.0585379
TCGA-86-8585-01A	Primary tumor	Lung	0.0788665	0.232106	0.174694	0.241887	0.50357	0.443103	0.162104	0.0571647	0.15658	0.118828	0.138216	0.362256	0.104102	0.179892	0.249426	0.565851	0.0347724	0.476465	0.352324	0.241267	0.346071	0.56199	0.0412928	0.535133	0.194073	0.584773	0.334073	0.393832	0.430063	0.0736535	0.431148	0.12043	0.0622304	0.151561	0.361336	0.230705	0.396892	0.413005	0.360954	0.0912659	0.255487	0.15591	0.588897	0.0355924	0.139346	0.529342	0.0568157
TCGA-86-8673-01A	Primary tumor	Lung	0.076632	0.528687	0.160603	0.288658	0.890709	0.420902	0.17751	0.0549589	0.159404	0.109731	0.130596	0.334059	0.0711623	0.206431	0.252187	0.278823	0.0380279	0.53527	0.365111	0.53544	0.396723	0.669073	0.0434073	0.554701	0.185077	0.87542	0.401899	0.530185	0.458736	0.05549	0.4598	0.178087	0.0610238	0.126581	0.669947	0.347266	0.59328	0.641226	0.486395	0.333415	0.263622	0.226577	0.750143	0.0378587	0.104774	0.772039	0.0605008
TCGA-NJ-A4YP-01A	Primary tumor	Lung	0.0460461	0.52739	0.145165	0.226048	0.67158	0.421089	0.171344	0.05787	0.16309	0.103998	0.154973	0.320373	0.0856369	0.155661	0.29736	0.490189	0.0373836	0.521876	0.372668	0.346958	0.391353	0.665823	0.0364101	0.569536	0.17213	0.857197	0.385499	0.492824	0.423746	0.0492094	0.385707	0.160531	0.0574817	0.11775	0.565407	0.373853	0.529361	0.513373	0.436037	0.424919	0.250128	0.184302	0.689688	0.039727	0.0902075	0.809741	0.0548274
TCGA-MP-A4TE-01A	Primary tumor	Lung	0.045353	0.386718	0.0487212	0.257549	0.865894	0.434755	0.149262	0.0514106	0.153362	0.105906	0.0669388	0.295621	0.064971	0.181976	0.17919	0.558914	0.0361903	0.451337	0.340411	0.594654	0.361158	0.665738	0.0379594	0.557176	0.146374	0.878105	0.359192	0.435769	0.423337	0.0463633	0.241453	0.0586988	0.0414457	0.125771	0.54028	0.173763	0.764855	0.58078	0.434015	0.627852	0.247846	0.135594	0.772838	0.0335822	0.152745	0.822858	0.0481409
TCGA-NJ-A55R-01A	Primary tumor	Lung	0.0543951	0.467691	0.119334	0.343027	0.769051	0.442766	0.164317	0.0540203	0.153084	0.104616	0.125015	0.391952	0.0904835	0.138498	0.241433	0.584299	0.0359234	0.475785	0.36175	0.352559	0.399785	0.608042	0.0371696	0.557673	0.155621	0.596998	0.306716	0.558609	0.454047	0.0779274	0.435628	0.11793	0.0905418	0.206235	0.417734	0.344841	0.473711	0.460032	0.36938	0.24525	0.263189	0.193074	0.582175	0.0485134	0.149455	0.542475	0.0538851
TCGA-MP-A4TD-01A	Primary tumor	Lung	0.0573911	0.322527	0.128466	0.34685	0.815517	0.431158	0.167216	0.0590767	0.155832	0.0976648	0.109065	0.356912	0.101972	0.127368	0.234241	0.575646	0.0380756	0.454892	0.350108	0.498594	0.41264	0.670557	0.0404535	0.535025	0.179498	0.807353	0.305311	0.465097	0.381694	0.0614879	0.517299	0.0941265	0.0578705	0.197172	0.614451	0.3557	0.592029	0.484495	0.481154	0.469788	0.247822	0.14458	0.795259	0.0383125	0.13534	0.789752	0.0512055
TCGA-44-A47F-01A	Primary tumor	Lung	0.0612486	0.401807	0.159113	0.390184	0.744118	0.469223	0.180988	0.0569829	0.164726	0.113104	0.141466	0.335245	0.0522576	0.196224	0.24935	0.717538	0.0369583	0.550177	0.374131	0.364843	0.458149	0.710102	0.0412536	0.566972	0.182202	0.866872	0.372237	0.502208	0.454811	0.0476314	0.426305	0.0910897	0.0590981	0.0756195	0.536029	0.220935	0.512834	0.485647	0.471017	0.0989505	0.259716	0.182044	0.774885	0.0421751	0.0851046	0.806317	0.0604856
TCGA-91-A4BC-01A	Primary tumor	Lung	0.0828515	0.19188	0.174401	0.249103	0.807255	0.374915	0.175516	0.0500559	0.155555	0.126806	0.116519	0.343743	0.108149	0.186337	0.276882	0.450907	0.0367248	0.468065	0.356525	0.320932	0.408012	0.519496	0.0370029	0.528487	0.185688	0.681319	0.338215	0.472322	0.445691	0.0537775	0.553165	0.146483	0.0797184	0.15608	0.400314	0.287105	0.51422	0.453802	0.392025	0.396231	0.258688	0.0925398	0.740948	0.0402537	0.14717	0.790645	0.0578734
TCGA-55-8507-01A	Primary tumor	Lung	0.0399448	0.461769	0.11854	0.261626	0.875454	0.42052	0.153796	0.0544023	0.169104	0.112799	0.101001	0.305314	0.0535529	0.202805	0.185172	0.782248	0.0355332	0.45272	0.318463	0.311841	0.428693	0.52412	0.0428117	0.533793	0.165721	0.821713	0.237488	0.482204	0.363328	0.051235	0.319956	0.0623746	0.0437337	0.111453	0.390845	0.158699	0.559487	0.334319	0.26933	0.345187	0.223506	0.185025	0.681877	0.0417789	0.0662444	0.647087	0.0599108
TCGA-55-8614-01A	Primary tumor	Lung	0.0471956	0.253485	0.117175	0.274805	0.605067	0.399664	0.170565	0.0541804	0.16049	0.114045	0.0748165	0.313867	0.0677328	0.178288	0.202131	0.498512	0.0387156	0.440526	0.340417	0.197664	0.417774	0.602542	0.0389629	0.52612	0.133186	0.83897	0.289496	0.502854	0.333239	0.0512399	0.293171	0.0793981	0.0513084	0.134027	0.282006	0.209785	0.345948	0.381084	0.33114	0.0744613	0.254038	0.0840887	0.711011	0.0392596	0.101105	0.752584	0.0578769
TCGA-55-8615-01A	Primary tumor	Lung	0.0360798	0.517922	0.0736133	0.250873	0.877466	0.328568	0.154592	0.0537893	0.153393	0.105567	0.0859231	0.313588	0.0491943	0.185274	0.282864	0.739136	0.0339616	0.456067	0.354312	0.235366	0.408728	0.710914	0.038578	0.530488	0.112358	0.711538	0.277274	0.403333	0.399925	0.0851462	0.247727	0.0590858	0.0514655	0.108844	0.239644	0.148713	0.494009	0.328842	0.354327	0.219402	0.256729	0.173545	0.665787	0.036601	0.0746652	0.766664	0.0596228
TCGA-55-8505-01A	Primary tumor	Lung	0.0550617	0.135806	0.148209	0.281054	0.725259	0.425395	0.182859	0.0559199	0.164554	0.108447	0.120175	0.361757	0.0786749	0.179405	0.25815	0.515741	0.038275	0.505515	0.361858	0.287328	0.445686	0.602063	0.039883	0.545141	0.182289	0.689344	0.353077	0.491973	0.424931	0.0540276	0.383842	0.093865	0.0688871	0.173097	0.366812	0.260072	0.399556	0.440911	0.410685	0.160312	0.258322	0.119926	0.628047	0.0382518	0.140938	0.583634	0.0606305
TCGA-86-8674-01A	Primary tumor	Lung	0.0495974	0.131184	0.136175	0.21758	0.829975	0.463585	0.160439	0.0593283	0.15755	0.108688	0.150956	0.338447	0.0767546	0.184835	0.256773	0.58052	0.0408102	0.492904	0.354403	0.225256	0.397387	0.631665	0.0407387	0.538938	0.166345	0.858671	0.327319	0.513895	0.383005	0.0592272	0.460645	0.0776891	0.0590278	0.136029	0.211867	0.198231	0.448847	0.389626	0.359708	0.0750753	0.261639	0.0975112	0.590857	0.0388509	0.0987658	0.565622	0.0580455
TCGA-55-8512-01A	Primary tumor	Lung	0.043609	0.114172	0.120709	0.305792	0.808482	0.394552	0.159825	0.0510256	0.163181	0.113412	0.102531	0.313078	0.0698482	0.173812	0.214184	0.750447	0.0357573	0.46596	0.345249	0.236854	0.418346	0.660809	0.0447521	0.519424	0.17313	0.875792	0.336876	0.477578	0.380609	0.0496325	0.388817	0.0730946	0.0490228	0.106355	0.377678	0.215014	0.415933	0.423937	0.389243	0.0485553	0.254928	0.114064	0.689367	0.0381482	0.0989456	0.756254	0.0593102
TCGA-NJ-A4YG-01A	Primary tumor	Lung	0.0494201	0.298247	0.139906	0.368253	0.821171	0.407575	0.174334	0.0571474	0.1637	0.110664	0.081775	0.333785	0.0737798	0.178594	0.220781	0.524712	0.0390869	0.507467	0.37084	0.382614	0.392482	0.585567	0.0359597	0.544119	0.176493	0.803956	0.384373	0.53284	0.417971	0.0596388	0.465098	0.11878	0.0588976	0.130951	0.518978	0.301855	0.447238	0.576942	0.454914	0.258077	0.246237	0.142817	0.761514	0.0419172	0.10074	0.77909	0.0530664
TCGA-86-8669-01A	Primary tumor	Lung	0.054374	0.560713	0.10864	0.29732	0.826965	0.230941	0.157	0.0547078	0.156204	0.101523	0.159133	0.344488	0.0685783	0.189475	0.245099	0.784085	0.0398241	0.496696	0.336485	0.273067	0.392349	0.672313	0.0384481	0.520068	0.206623	0.844431	0.370925	0.437867	0.409399	0.062687	0.35831	0.0883576	0.0754716	0.172592	0.411125	0.32211	0.457941	0.397972	0.295507	0.295754	0.243966	0.115341	0.698757	0.0426397	0.123236	0.775757	0.0540366
TCGA-97-A4M5-01A	Primary tumor	Lung	0.0411381	0.130662	0.140133	0.343046	0.831677	0.423224	0.174933	0.0552148	0.162175	0.117094	0.136326	0.331292	0.0808115	0.182554	0.231831	0.623684	0.0373408	0.501072	0.364106	0.286945	0.446387	0.629993	0.0387381	0.528172	0.165329	0.793378	0.328956	0.531563	0.408014	0.0480997	0.472435	0.106731	0.0576549	0.104737	0.328468	0.195938	0.471527	0.523808	0.398135	0.0749236	0.252336	0.115739	0.694532	0.0367465	0.120453	0.754547	0.0542348
TCGA-MP-A4SY-01A	Primary tumor	Lung	0.0496031	0.394552	0.142245	0.32841	0.813612	0.363649	0.17613	0.0504604	0.154233	0.107292	0.0939878	0.323232	0.0805782	0.18953	0.24526	0.395698	0.0314742	0.48855	0.363152	0.466804	0.46039	0.663067	0.0402863	0.544089	0.317173	0.846846	0.34539	0.542037	0.406207	0.0482053	0.445806	0.10178	0.0601945	0.106394	0.601407	0.375779	0.412885	0.560634	0.471286	0.12341	0.254418	0.194277	0.694477	0.0361441	0.0959034	0.728104	0.0599781
TCGA-97-A4LX-01A	Primary tumor	Lung	0.0707052	0.387315	0.183328	0.274712	0.824061	0.430465	0.177657	0.053618	0.170361	0.117377	0.125823	0.359472	0.103256	0.171815	0.26329	0.341486	0.0351734	0.50662	0.360515	0.298308	0.336653	0.463558	0.0413648	0.549159	0.147846	0.635928	0.361394	0.533518	0.458867	0.0555857	0.624493	0.154348	0.0839383	0.152408	0.410802	0.335439	0.457947	0.452595	0.445306	0.0928718	0.269751	0.136932	0.755625	0.0357033	0.134247	0.739542	0.058284
TCGA-53-A4EZ-01A	Primary tumor	Lung	0.0491116	0.137081	0.156531	0.396283	0.868811	0.391049	0.161912	0.0521404	0.175025	0.12069	0.179412	0.35682	0.0834448	0.201244	0.25737	0.657106	0.0385092	0.508475	0.378915	0.397566	0.373046	0.667516	0.0399011	0.523998	0.189124	0.827594	0.34438	0.481081	0.439387	0.0585005	0.347445	0.107461	0.0647191	0.132891	0.608931	0.28043	0.615221	0.44002	0.362326	0.165536	0.259711	0.178725	0.792105	0.036539	0.129602	0.781002	0.0612562
TCGA-44-A4SS-01A	Primary tumor	Lung	0.0634998	0.38207	0.167489	0.228418	0.703818	0.450302	0.179145	0.0463554	0.159543	0.123416	0.118066	0.351748	0.107247	0.194167	0.302134	0.451676	0.0355463	0.473501	0.363289	0.347471	0.349975	0.480921	0.0402181	0.535534	0.185797	0.726816	0.337495	0.549678	0.429162	0.0543849	0.488862	0.145293	0.074891	0.143578	0.414492	0.317105	0.423505	0.516556	0.420652	0.0658933	0.247437	0.179908	0.649818	0.036083	0.139819	0.561893	0.0572937
TCGA-55-7284-01B	Primary tumor	Lung	0.0445961	0.113581	0.117419	0.256241	0.63645	0.371608	0.162995	0.0472465	0.158415	0.0945482	0.101939	0.289361	0.0678009	0.127932	0.199426	0.563084	0.0387045	0.460459	0.344495	0.295971	0.427544	0.514113	0.0324856	0.494346	0.157406	0.630239	0.387241	0.511502	0.323753	0.055264	0.359763	0.0770652	0.0484335	0.115433	0.489547	0.13316	0.402245	0.339977	0.371888	0.198941	0.253547	0.16544	0.706453	0.0490315	0.0879261	0.719677	0.0544698
TCGA-97-8176-01A	Primary tumor	Lung	0.0476701	0.122985	0.0973418	0.277744	0.751404	0.456489	0.177865	0.0553257	0.159015	0.11441	0.112412	0.325978	0.0624722	0.200808	0.226048	0.526542	0.0352964	0.494782	0.358173	0.28875	0.367923	0.615627	0.0431802	0.551234	0.18843	0.854092	0.325921	0.518961	0.379563	0.0527353	0.508005	0.087535	0.0534754	0.113612	0.347217	0.169991	0.411473	0.410416	0.366311	0.0748244	0.258663	0.111898	0.61329	0.0389858	0.0878698	0.684302	0.0585474
TCGA-MN-A4N5-01A	Primary tumor	Lung	0.0457095	0.55963	0.119001	0.263708	0.84373	0.433845	0.184224	0.0559795	0.168565	0.11025	0.102971	0.337725	0.0741825	0.201947	0.258441	0.382891	0.0378493	0.500642	0.379904	0.337997	0.403335	0.619576	0.0382274	0.573953	0.189272	0.838356	0.451153	0.546668	0.467655	0.052463	0.493641	0.109123	0.0585507	0.14158	0.645382	0.327776	0.583503	0.594095	0.46261	0.387638	0.258378	0.173854	0.77715	0.0380532	0.105436	0.775442	0.0569642
TCGA-93-A4JO-01A	Primary tumor	Lung	0.0745101	0.316917	0.203202	0.291054	0.838036	0.434287	0.174592	0.0501084	0.15639	0.117366	0.117316	0.354262	0.0868884	0.196135	0.259389	0.520865	0.0366814	0.44874	0.36297	0.359801	0.354075	0.478963	0.037946	0.526054	0.169786	0.713463	0.393329	0.528762	0.408502	0.0602898	0.527049	0.112305	0.0956584	0.150222	0.527699	0.23059	0.477022	0.466746	0.402145	0.0885213	0.25926	0.0943189	0.747639	0.0378057	0.165851	0.726999	0.0553153
TCGA-86-A4JF-01A	Primary tumor	Lung	0.0424015	0.44692	0.128558	0.370643	0.854695	0.454912	0.172153	0.0516834	0.148517	0.118905	0.124405	0.335714	0.0743263	0.185292	0.242212	0.564546	0.0293696	0.459235	0.350936	0.401107	0.377513	0.541014	0.0354019	0.56287	0.236668	0.767888	0.377934	0.563841	0.448162	0.0498712	0.395998	0.131644	0.0454945	0.173797	0.519592	0.370521	0.532218	0.532103	0.503631	0.243541	0.257635	0.1917	0.708255	0.0283583	0.115231	0.776717	0.0501859
TCGA-93-A4JN-01A	Primary tumor	Lung	0.052226	0.502541	0.140195	0.365097	0.846966	0.392976	0.166285	0.046727	0.14935	0.110387	0.0823532	0.29924	0.0649261	0.17527	0.212844	0.617748	0.0289429	0.449267	0.358551	0.470576	0.399172	0.642186	0.039077	0.516505	0.167714	0.826431	0.438269	0.516318	0.385858	0.0428666	0.370591	0.0895264	0.0549261	0.141415	0.586698	0.32807	0.461934	0.513847	0.387881	0.0630366	0.248604	0.151425	0.775153	0.0307245	0.111184	0.748114	0.0550492
TCGA-97-A4M2-01A	Primary tumor	Lung	0.0468357	0.169886	0.126006	0.340427	0.839038	0.389607	0.164047	0.0465274	0.155379	0.107466	0.101552	0.339626	0.0766911	0.178574	0.242196	0.570563	0.0324486	0.501646	0.354511	0.294066	0.371998	0.524236	0.0364419	0.535321	0.189599	0.729632	0.368868	0.520189	0.419335	0.0473289	0.612217	0.112738	0.0558597	0.138964	0.426732	0.295609	0.426658	0.473525	0.409239	0.144907	0.259948	0.100515	0.718958	0.0277654	0.114821	0.713122	0.0520628
TCGA-93-A4JQ-01A	Primary tumor	Lung	0.0585069	0.387455	0.145088	0.235265	0.819749	0.413665	0.171716	0.0551647	0.149451	0.117124	0.099866	0.351571	0.0988847	0.161342	0.252882	0.44529	0.0288819	0.474477	0.351203	0.302839	0.32484	0.502723	0.0341	0.535303	0.190023	0.642802	0.361679	0.544772	0.407222	0.0559781	0.576894	0.121236	0.0724116	0.183274	0.421553	0.294033	0.388063	0.427101	0.405934	0.136364	0.269391	0.101398	0.672423	0.0299137	0.141067	0.747271	0.049355
TCGA-MP-A4TC-01A	Primary tumor	Lung	0.0514026	0.489156	0.145417	0.328356	0.81882	0.434637	0.16575	0.0448271	0.160863	0.114027	0.0881678	0.31583	0.0654287	0.198567	0.239798	0.444825	0.0328611	0.482373	0.365839	0.38954	0.408005	0.5413	0.0359062	0.538041	0.168826	0.81343	0.408372	0.556029	0.450403	0.046682	0.369081	0.160174	0.051745	0.113291	0.456329	0.213445	0.481033	0.55186	0.421074	0.290101	0.253337	0.170399	0.717967	0.0353528	0.0854923	0.723984	0.0500233
TCGA-MP-A4T2-01A	Primary tumor	Lung	0.0416435	0.494679	0.163693	0.291392	0.886815	0.42981	0.191054	0.0567643	0.184597	0.0856238	0.129343	0.330931	0.100188	0.182629	0.233674	0.292824	0.0318503	0.535376	0.407538	0.314992	0.375546	0.647894	0.0346966	0.56485	0.192656	0.832815	0.369765	0.533416	0.377162	0.043993	0.540037	0.159299	0.0549793	0.15399	0.449655	0.244814	0.484726	0.440571	0.514139	0.0842153	0.252281	0.11617	0.688484	0.0318527	0.0950127	0.717845	0.0489805
TCGA-55-8620-01A	Primary tumor	Lung	0.432598	0.142151	0.133144	0.386179	0.840132	0.461673	0.159761	0.049298	0.15344	0.100697	0.126079	0.392571	0.0752333	0.173953	0.296144	0.783919	0.031753	0.461959	0.36671	0.312793	0.355683	0.581933	0.0428938	0.561117	0.128085	0.678284	0.385303	0.398009	0.459618	0.0535389	0.239186	0.205982	0.06515	0.381784	0.659684	0.319519	0.392774	0.452273	0.29208	0.351402	0.24867	0.218656	0.706364	0.0296451	0.1252	0.446111	0.0888643
TCGA-MN-A4N4-01A	Primary tumor	Lung	0.051873	0.226625	0.135029	0.254977	0.796709	0.457504	0.159165	0.0458964	0.14584	0.112036	0.0814295	0.334145	0.069203	0.172236	0.225363	0.484941	0.0312208	0.451479	0.353762	0.395975	0.422715	0.649621	0.033977	0.534203	0.167523	0.805714	0.314918	0.494896	0.386542	0.326056	0.342283	0.0694955	0.0515147	0.114282	0.630002	0.177265	0.51813	0.59346	0.372592	0.512764	0.267758	0.123788	0.718204	0.0311019	0.0797282	0.610773	0.0485532
TCGA-MP-A4TI-01A	Primary tumor	Lung	0.0664499	0.365399	0.172116	0.274932	0.815137	0.431399	0.1858	0.0487858	0.151864	0.11829	0.11213	0.342181	0.102743	0.181211	0.304135	0.329031	0.0340685	0.510622	0.358304	0.511406	0.374954	0.474842	0.0397213	0.558358	0.178162	0.655664	0.377292	0.545369	0.454965	0.0621036	0.540733	0.169458	0.0726549	0.133633	0.572208	0.371482	0.406448	0.553598	0.476654	0.300889	0.257599	0.150486	0.683211	0.0332827	0.154579	0.761474	0.0523296
TCGA-97-A4M7-01A	Primary tumor	Lung	0.0485976	0.503474	0.155608	0.253809	0.812632	0.385015	0.166855	0.043771	0.152367	0.10704	0.082286	0.338008	0.0955336	0.161328	0.245351	0.627811	0.0330383	0.483282	0.354793	0.352643	0.364804	0.565741	0.0333085	0.530651	0.166051	0.699661	0.377224	0.521821	0.411858	0.0536832	0.500835	0.107128	0.0695791	0.126657	0.514354	0.257234	0.511875	0.437657	0.47841	0.093623	0.264013	0.138264	0.703	0.0326434	0.117794	0.74342	0.0513105
TCGA-MP-A4SW-01A	Primary tumor	Lung	0.0556309	0.412377	0.14829	0.231492	0.76543	0.392845	0.160537	0.0486809	0.148553	0.101453	0.0871424	0.365253	0.0761276	0.165059	0.254529	0.439198	0.0310746	0.474319	0.359489	0.35589	0.334438	0.554658	0.0370256	0.540103	0.166341	0.705167	0.39232	0.517722	0.399755	0.0603066	0.441103	0.132312	0.0758141	0.187997	0.52476	0.329535	0.483923	0.535855	0.444372	0.17483	0.255575	0.169128	0.765643	0.0297494	0.119142	0.744007	0.0497273
TCGA-95-8039-01A	Primary tumor	Lung	0.0489874	0.522806	0.115365	0.320148	0.836101	0.401507	0.183136	0.0532982	0.161174	0.114116	0.0917982	0.335621	0.0795123	0.194741	0.229195	0.412479	0.0403019	0.477153	0.362405	0.377408	0.364582	0.625409	0.034049	0.555332	0.146756	0.834785	0.36837	0.523599	0.418598	0.059552	0.495457	0.140063	0.0557126	0.146142	0.537444	0.284727	0.565336	0.393543	0.459421	0.13805	0.265746	0.212205	0.741114	0.0548493	0.0992852	0.755066	0.0556204
TCGA-50-5933-01A	Primary tumor	Lung	0.0529931	0.501544	0.1732	0.326099	0.861745	0.414399	0.182511	0.0617227	0.166503	0.101886	0.110296	0.316589	0.0911223	0.201784	0.28362	0.305664	0.041406	0.487897	0.362849	0.523451	0.457152	0.526937	0.0350253	0.541275	0.18298	0.790373	0.471009	0.52995	0.438489	0.0583522	0.485675	0.106805	0.0637335	0.179203	0.597442	0.461041	0.608378	0.536103	0.483864	0.487723	0.267826	0.161944	0.763071	0.0473647	0.177188	0.930002	0.048526
TCGA-97-8174-01A	Primary tumor	Lung	0.0461525	0.427657	0.151168	0.334481	0.768302	0.376751	0.158172	0.0488107	0.161291	0.108585	0.0870313	0.333876	0.0766503	0.174202	0.23258	0.747146	0.0375921	0.499872	0.353426	0.284565	0.433308	0.597701	0.0417735	0.538602	0.183291	0.845761	0.350051	0.47468	0.387378	0.0560569	0.467251	0.107409	0.0612608	0.102833	0.490897	0.233678	0.388803	0.512989	0.411883	0.140806	0.252365	0.135354	0.740861	0.0397346	0.118764	0.690275	0.0544308
TCGA-55-8301-01A	Primary tumor	Lung	0.0725584	0.454818	0.205917	0.308536	0.829944	0.436956	0.174873	0.0557972	0.163653	0.126748	0.140457	0.367416	0.112737	0.176989	0.277394	0.445504	0.0451133	0.525377	0.369532	0.370417	0.35054	0.530945	0.0421041	0.554743	0.20148	0.740821	0.446387	0.545068	0.432321	0.0728821	0.574196	0.19133	0.0905112	0.225427	0.534419	0.3451	0.493371	0.538617	0.42008	0.29065	0.270073	0.234826	0.659643	0.0443359	0.193981	0.722193	0.0583881
TCGA-91-6828-01A	Primary tumor	Lung	0.0546894	0.542566	0.139181	0.285977	0.835377	0.434376	0.163387	0.060607	0.153177	0.11054	0.127738	0.340835	0.0848598	0.199572	0.247165	0.675623	0.0375673	0.458474	0.35637	0.423125	0.376817	0.661434	0.0469606	0.530775	0.416997	0.681032	0.342857	0.474784	0.438658	0.107153	0.410594	0.0918118	0.0695962	0.141864	0.544002	0.321909	0.530745	0.444108	0.500002	0.457386	0.257948	0.185227	0.709979	0.0427803	0.103425	0.738159	0.0544493
TCGA-86-A4D0-01A	Primary tumor	Lung	0.162928	0.567387	0.123733	0.346109	0.850148	0.367888	0.15511	0.0539992	0.151863	0.112066	0.12409	0.324544	0.0675441	0.207653	0.216021	0.714591	0.0295641	0.444375	0.386004	0.526184	0.418471	0.742086	0.037366	0.571785	0.181434	0.907102	0.40201	0.459694	0.422212	0.0455756	0.338654	0.111352	0.0548562	0.137593	0.573325	0.364075	0.714816	0.541571	0.355686	0.294859	0.26032	0.210291	0.78211	0.0372992	0.171228	0.935784	0.0581625
TCGA-69-8255-01A	Primary tumor	Lung	0.0543158	0.19626	0.135603	0.174458	0.703702	0.409779	0.155786	0.0506965	0.146953	0.114745	0.130984	0.352994	0.108115	0.121129	0.24799	0.593689	0.0463736	0.475495	0.342012	0.210403	0.324541	0.486934	0.0428993	0.514164	0.112612	0.369657	0.344283	0.431816	0.395763	0.0781271	0.532565	0.126981	0.0936541	0.146379	0.271746	0.166886	0.529571	0.317986	0.330012	0.317499	0.219285	0.103583	0.612648	0.0475471	0.127802	0.521403	0.0530248
TCGA-86-8279-01A	Primary tumor	Lung	0.0410293	0.424957	0.129774	0.231117	0.882814	0.440997	0.160892	0.0541077	0.155692	0.102592	0.0979563	0.326962	0.057536	0.191245	0.210162	0.73645	0.0405703	0.474094	0.352312	0.286314	0.447261	0.717872	0.0393007	0.53651	0.100523	0.852288	0.261982	0.381479	0.353638	0.0539971	0.30497	0.0576627	0.0599409	0.0975496	0.426496	0.185562	0.391245	0.327077	0.377848	0.0976548	0.256009	0.0667164	0.710842	0.0495547	0.0936129	0.73609	0.0603659
TCGA-69-8254-01A	Primary tumor	Lung	0.0498233	0.359432	0.178763	0.367896	0.799265	0.427395	0.166173	0.0563312	0.159534	0.116282	0.0995976	0.33234	0.0795294	0.15958	0.233478	0.720566	0.0393805	0.461873	0.365937	0.336253	0.371639	0.659395	0.0381767	0.544559	0.197791	0.846799	0.423421	0.530524	0.442082	0.0660661	0.465681	0.172253	0.0847198	0.145327	0.541288	0.356795	0.481644	0.523008	0.460806	0.277956	0.261403	0.200225	0.774296	0.0402669	0.109661	0.730739	0.0597258
TCGA-86-8281-01A	Primary tumor	Lung	0.0404135	0.259286	0.134014	0.232893	0.815375	0.429687	0.151467	0.0551317	0.161344	0.100288	0.112442	0.324584	0.0882024	0.175538	0.225262	0.605266	0.0378083	0.489167	0.345383	0.270631	0.375252	0.623938	0.0447882	0.541749	0.186048	0.863487	0.346429	0.445278	0.35833	0.0522284	0.384674	0.0899979	0.0912883	0.142714	0.359994	0.213405	0.437482	0.436043	0.349857	0.0833433	0.24769	0.149162	0.652613	0.0420324	0.110073	0.700994	0.0530986
TCGA-69-8453-01A	Primary tumor	Lung	0.0483723	0.268884	0.161332	0.279325	0.722159	0.418264	0.172059	0.0619418	0.161384	0.108976	0.100513	0.318696	0.0839659	0.118405	0.244126	0.470349	0.0412416	0.471411	0.357029	0.305699	0.347613	0.53728	0.036457	0.536841	0.187157	0.751257	0.396386	0.536431	0.402022	0.068712	0.405799	0.103958	0.0663193	0.14737	0.618215	0.239643	0.477499	0.524446	0.400623	0.321286	0.255889	0.139486	0.753636	0.0538541	0.0961316	0.763466	0.0541227
TCGA-97-8179-01A	Primary tumor	Lung	0.035497	0.120219	0.115838	0.340862	0.872792	0.361614	0.157617	0.0499468	0.162446	0.104065	0.109466	0.313558	0.0657804	0.187802	0.202997	0.701087	0.0363163	0.483839	0.368343	0.279904	0.480311	0.743511	0.0376488	0.552871	0.123263	0.891889	0.336826	0.539428	0.434518	0.103682	0.538935	0.144967	0.0428758	0.0844572	0.341853	0.365669	0.429706	0.436366	0.370644	0.152156	0.258071	0.214718	0.657274	0.0391451	0.166741	0.662316	0.0546889
TCGA-86-8358-01A	Primary tumor	Lung	0.0391418	0.668569	0.18733	0.435941	0.840481	0.407232	0.174873	0.0564002	0.156343	0.101533	0.162717	0.404584	0.0975183	0.214164	0.263508	0.784386	0.0380249	0.567737	0.358661	0.355972	0.42473	0.732005	0.0412235	0.576038	0.207839	0.853124	0.324906	0.460351	0.439781	0.054768	0.287553	0.0865266	0.0511079	0.290103	0.613968	0.27652	0.384203	0.477943	0.262976	0.402493	0.257916	0.222501	0.762284	0.0501063	0.117322	0.795783	0.0580097
TCGA-50-8460-01A	Primary tumor	Lung	0.0542694	0.380516	0.151915	0.345329	0.838136	0.452911	0.167624	0.0534941	0.167848	0.112108	0.112701	0.348057	0.0877988	0.186643	0.251538	0.378064	0.0361524	0.540565	0.365221	0.328459	0.356297	0.605797	0.0433946	0.548316	0.186299	0.813379	0.395012	0.531598	0.435296	0.0661489	0.523828	0.100862	0.076836	0.156214	0.644288	0.291865	0.432205	0.561193	0.427665	0.101035	0.249987	0.0987598	0.770211	0.0439289	0.162594	0.771914	0.0551685
TCGA-55-8302-01A	Primary tumor	Lung	0.0425069	0.465769	0.151129	0.346046	0.758194	0.446868	0.169538	0.056095	0.158505	0.118777	0.11639	0.347819	0.0719516	0.188036	0.324044	0.415496	0.0365796	0.494961	0.368579	0.451538	0.375298	0.604544	0.0365131	0.57613	0.187203	0.774099	0.401586	0.551018	0.427753	0.0541774	0.379782	0.147783	0.0627679	0.146045	0.600694	0.384231	0.419981	0.631883	0.492372	0.339334	0.262324	0.195007	0.756808	0.0540238	0.122421	0.748577	0.0541321
TCGA-44-2668-01A	Primary tumor	Lung	0.0580941	0.365018	0.153053	0.296865	0.818846	0.473651	0.187735	0.06219	0.152086	0.120542	0.113305	0.339506	0.0981827	0.195325	0.296709	0.226081	0.0428875	0.493601	0.366231	0.429489	0.322461	0.49684	0.0444508	0.537385	0.179477	0.704124	0.342904	0.520941	0.444062	0.073257	0.543471	0.113583	0.069497	0.132986	0.61721	0.348645	0.560888	0.578926	0.470945	0.399609	0.26215	0.0904724	0.705463	0.0470613	0.126217	0.674919	0.0612479
TCGA-55-A4DG-01A	Primary tumor	Lung	0.0575036	0.616333	0.156824	0.318646	0.86176	0.462044	0.167115	0.0534431	0.156744	0.130735	0.158237	0.369714	0.0874362	0.189379	0.285842	0.639832	0.0390885	0.489219	0.368196	0.517904	0.383215	0.701744	0.0428637	0.553365	0.180628	0.876869	0.480212	0.555587	0.438962	0.0696781	0.420581	0.110906	0.0807875	0.212419	0.611937	0.455672	0.56601	0.557978	0.472496	0.389524	0.259032	0.181283	0.746348	0.0777544	0.142098	0.840339	0.0586204
TCGA-44-2666-01A	Primary tumor	Lung	0.047243	0.579105	0.114655	0.446621	0.828856	0.452863	0.159987	0.0568744	0.155292	0.111979	0.0823057	0.323954	0.0832218	0.193194	0.210652	0.741765	0.0453897	0.455234	0.355435	0.449539	0.414174	0.676505	0.046808	0.556877	0.187006	0.793636	0.410384	0.540897	0.415441	0.0643411	0.384443	0.159301	0.0611975	0.090405	0.625611	0.291331	0.384035	0.565726	0.429891	0.0740456	0.25653	0.16599	0.767305	0.0439583	0.0830033	0.694461	0.058406
TCGA-44-2656-01A	Primary tumor	Lung	0.0623201	0.492597	0.147043	0.258716	0.805753	0.438561	0.164009	0.0575675	0.161115	0.116565	0.135886	0.350299	0.0935572	0.188281	0.246158	0.314554	0.035284	0.467292	0.356402	0.488261	0.343294	0.576103	0.0394412	0.553611	0.431565	0.738861	0.456318	0.565964	0.452327	0.112289	0.475203	0.173369	0.0748932	0.203559	0.612842	0.427674	0.545937	0.451104	0.505254	0.37492	0.256168	0.504712	0.746684	0.0929313	0.143712	0.752373	0.0612897
TCGA-95-8494-01A	Primary tumor	Lung	0.0451484	0.652761	0.154924	0.262062	0.743747	0.358475	0.152422	0.0533952	0.163013	0.0929757	0.0890907	0.320585	0.0492879	0.197719	0.255059	0.303981	0.0325906	0.548471	0.360327	0.461831	0.363415	0.593515	0.0404187	0.580599	0.176775	0.857748	0.422549	0.544144	0.422709	0.0522296	0.381351	0.0749948	0.0569732	0.182135	0.635144	0.506427	0.664816	0.545817	0.564306	0.481819	0.253849	0.624243	0.810161	0.0477499	0.0889336	0.787938	0.0530733
TCGA-44-2656-01B	Primary tumor	Lung	0.0819694	0.453048	0.19584	0.307657	0.810322	0.436644	0.17277	0.0842927	0.182467	0.12736	0.150384	0.358856	0.11569	0.234522	0.255232	0.397605	0.0697479	0.470646	0.38478	0.457782	0.409573	0.560751	0.0651643	0.56028	0.281448	0.68252	0.433145	0.57987	0.488843	0.132616	0.57066	0.135672	0.0806598	0.182106	0.527139	0.370266	0.490627	0.466262	0.467271	0.206585	0.264098	0.410437	0.791162	0.0921282	0.165239	0.7124	0.0781298
TCGA-55-8091-01A	Primary tumor	Lung	0.0426166	0.557583	0.147209	0.336448	0.856448	0.33487	0.181209	0.0529418	0.16211	0.109567	0.0715566	0.339248	0.0812123	0.190512	0.217233	0.320391	0.0317986	0.447946	0.362176	0.344207	0.393314	0.638815	0.0360728	0.56903	0.189448	0.842388	0.387527	0.486538	0.395625	0.0563606	0.440211	0.0949981	0.0558453	0.146689	0.319763	0.33184	0.433303	0.490983	0.486875	0.0725321	0.258479	0.158458	0.724171	0.0389857	0.0823009	0.761949	0.0504563
TCGA-99-8032-01A	Primary tumor	Lung	0.0433917	0.387495	0.143588	0.331136	0.718537	0.405269	0.156825	0.0514671	0.149733	0.103163	0.0995306	0.315575	0.0665842	0.17935	0.221075	0.62252	0.0385514	0.452626	0.352962	0.296776	0.377576	0.57995	0.0280082	0.53579	0.169067	0.778434	0.334831	0.441272	0.426002	0.0598046	0.397027	0.0733508	0.0580031	0.142099	0.558144	0.216722	0.510112	0.42436	0.389386	0.264325	0.253093	0.140818	0.699644	0.0487077	0.0898511	0.840214	0.04967
TCGA-55-8094-01A	Primary tumor	Lung	0.0359887	0.3682	0.0720863	0.189729	0.820962	0.421875	0.179932	0.0506366	0.148929	0.099331	0.0516617	0.333428	0.0460615	0.202319	0.292121	0.761412	0.0386092	0.451843	0.38253	0.260516	0.412519	0.768085	0.0319002	0.489583	0.195174	0.852971	0.297588	0.465769	0.382074	0.0496327	0.182887	0.0400673	0.037796	0.100961	0.227311	0.311693	0.783985	0.386465	0.243054	0.100361	0.1914	0.252063	0.53096	0.045141	0.0858603	0.284569	0.0476859
TCGA-86-8076-01A	Primary tumor	Lung	0.0578206	0.222584	0.155741	0.225904	0.779787	0.390099	0.16001	0.050841	0.157055	0.11602	0.118225	0.325881	0.0913337	0.184624	0.238864	0.306519	0.0417716	0.506827	0.351362	0.292186	0.303018	0.451358	0.0349338	0.525769	0.182568	0.711447	0.353024	0.493345	0.408585	0.0653979	0.540671	0.0976032	0.068371	0.141091	0.442388	0.334625	0.495994	0.494948	0.410258	0.224078	0.258866	0.11231	0.69306	0.0449381	0.128581	0.740156	0.0526057
TCGA-55-8206-01A	Primary tumor	Lung	0.042723	0.561425	0.127713	0.37159	0.856379	0.368673	0.165862	0.0574679	0.155964	0.0991191	0.0711266	0.334631	0.0653217	0.193527	0.251268	0.634354	0.03266	0.490763	0.361137	0.306398	0.377385	0.638346	0.0314579	0.530624	0.145887	0.829743	0.366884	0.485961	0.38555	0.0504954	0.569675	0.167459	0.0487278	0.122373	0.324957	0.270071	0.376807	0.466794	0.482973	0.0585804	0.256087	0.214273	0.770514	0.0444037	0.108384	0.739274	0.0531894
TCGA-86-8073-01A	Primary tumor	Lung	0.0452138	0.392672	0.126953	0.330456	0.663535	0.353756	0.151751	0.0615826	0.157037	0.0979481	0.0803973	0.275869	0.0618022	0.174272	0.230316	0.544651	0.0394733	0.460762	0.337764	0.435212	0.40806	0.495181	0.0338712	0.491008	0.188121	0.785996	0.353778	0.519721	0.321239	0.0516693	0.374272	0.0847574	0.0528786	0.0848784	0.580959	0.171916	0.515302	0.571881	0.408513	0.238373	0.252455	0.0792946	0.767179	0.0440876	0.10834	0.763625	0.0548281
TCGA-44-A47B-01A	Primary tumor	Lung	0.0514696	0.668819	0.152127	0.305339	0.733047	0.420671	0.163361	0.0569213	0.16161	0.112013	0.0875924	0.339811	0.0802216	0.205825	0.243503	0.722167	0.0409152	0.506855	0.357197	0.443164	0.416571	0.595598	0.0358259	0.515274	0.160172	0.692716	0.384322	0.494876	0.361385	0.0485651	0.240737	0.0849331	0.0578672	0.0900026	0.702421	0.34421	0.621982	0.656392	0.541523	0.557519	0.256633	0.0889016	0.823789	0.0416955	0.0862903	0.897356	0.0629225
TCGA-86-8054-01A	Primary tumor	Lung	0.0339854	0.280033	0.0665281	0.433289	0.830266	0.428881	0.16741	0.0475256	0.153005	0.0981492	0.0831422	0.340391	0.0562555	0.206776	0.265302	0.804018	0.0362432	0.561956	0.373329	0.223343	0.394662	0.722354	0.0302993	0.544152	0.158138	0.909754	0.307829	0.470851	0.445869	0.0466357	0.428389	0.0483256	0.0408082	0.114013	0.215573	0.272876	0.60627	0.409932	0.23424	0.195203	0.249443	0.239488	0.666017	0.0487239	0.156626	0.688774	0.0530318
TCGA-86-8055-01A	Primary tumor	Lung	0.0466654	0.448797	0.138439	0.267943	0.846255	0.413764	0.17725	0.0529673	0.159364	0.110066	0.107555	0.332009	0.0873962	0.194534	0.234069	0.38317	0.035613	0.497098	0.36286	0.274115	0.429425	0.631	0.0355593	0.530053	0.183653	0.834536	0.349097	0.518644	0.394311	0.0548379	0.373147	0.111221	0.0581868	0.159117	0.357022	0.245028	0.391321	0.431554	0.391655	0.0698644	0.258844	0.175946	0.623064	0.04567	0.117379	0.579593	0.0520376
TCGA-55-8089-01A	Primary tumor	Lung	0.0520396	0.363505	0.176764	0.21168	0.662017	0.435728	0.168226	0.0509094	0.158365	0.116103	0.110763	0.326958	0.100797	0.167642	0.26002	0.40203	0.0372418	0.467957	0.358867	0.292054	0.323023	0.370553	0.0285684	0.543026	0.186517	0.616418	0.397012	0.531541	0.396137	0.0576792	0.467439	0.111309	0.0723205	0.114265	0.468827	0.371919	0.427212	0.499721	0.45402	0.28033	0.257989	0.141758	0.644709	0.0503725	0.141396	0.779893	0.051312
TCGA-55-8085-01A	Primary tumor	Lung	0.0476722	0.551883	0.0909128	0.191951	0.865183	0.385534	0.162595	0.0522725	0.154891	0.104483	0.111072	0.323166	0.0796568	0.192313	0.264644	0.536012	0.031467	0.480038	0.359635	0.294829	0.361219	0.624106	0.0351933	0.539479	0.181069	0.792864	0.316298	0.49304	0.380279	0.0577463	0.582036	0.0944667	0.0694751	0.0982829	0.311794	0.170728	0.370939	0.345704	0.380376	0.0644664	0.257914	0.112202	0.65846	0.0423654	0.128766	0.768887	0.050401
TCGA-55-8090-01A	Primary tumor	Lung	0.0433986	0.451813	0.132476	0.440201	0.796738	0.353252	0.168766	0.0532888	0.157344	0.0949927	0.0643288	0.342101	0.0671163	0.19373	0.224167	0.375908	0.036264	0.465727	0.365078	0.524019	0.383782	0.622992	0.0399759	0.570742	0.191983	0.856309	0.414616	0.533306	0.422872	0.0537537	0.454524	0.135488	0.0460261	0.117882	0.705218	0.304314	0.649992	0.642921	0.477779	0.422148	0.253861	0.289925	0.797578	0.046578	0.14747	0.777282	0.0495312
TCGA-86-7955-01A	Primary tumor	Lung	0.0336275	0.294997	0.1019	0.119373	0.609071	0.4752	0.162018	0.0594736	0.160042	0.0888921	0.104449	0.340722	0.0561603	0.194919	0.327633	0.838371	0.0341681	0.450548	0.356875	0.259992	0.38583	0.753635	0.0367139	0.581036	0.190918	0.860783	0.292416	0.281772	0.382351	0.0560809	0.281779	0.0558108	0.0534318	0.223467	0.358671	0.127075	0.578032	0.255307	0.410957	0.181422	0.250612	0.223696	0.654471	0.0364724	0.0730099	0.372099	0.0545257
TCGA-50-8459-01A	Primary tumor	Lung	0.0582888	0.253623	0.162353	0.291229	0.76415	0.414031	0.163648	0.0645318	0.162317	0.11305	0.106088	0.347028	0.0800879	0.144555	0.238287	0.350579	0.0362176	0.484128	0.355305	0.35137	0.388337	0.516228	0.0392655	0.524192	0.178655	0.714493	0.418833	0.538314	0.394747	0.0675669	0.457483	0.112954	0.0828706	0.169639	0.564747	0.225441	0.510414	0.499469	0.456873	0.252867	0.254116	0.137934	0.769287	0.0429982	0.150792	0.721819	0.0594261
TCGA-86-8359-01A	Primary tumor	Lung	0.0535164	0.510226	0.142595	0.226497	0.881195	0.471409	0.165059	0.0521117	0.157276	0.113926	0.138804	0.343074	0.0676743	0.197495	0.247194	0.570641	0.0356516	0.518752	0.366727	0.370035	0.361616	0.621401	0.0379986	0.536287	0.190996	0.675142	0.318591	0.52026	0.456259	0.0526012	0.451546	0.0665538	0.0673634	0.138827	0.437702	0.230055	0.492641	0.424135	0.434819	0.261309	0.251312	0.202793	0.785354	0.0372569	0.0859577	0.765086	0.0550542
TCGA-62-8398-01A	Primary tumor	Lung	0.040948	0.10938	0.101645	0.201961	0.757093	0.445879	0.156586	0.051598	0.15346	0.102483	0.0874339	0.31081	0.0628844	0.178496	0.212885	0.774917	0.036239	0.473724	0.351411	0.230587	0.35491	0.591625	0.03672	0.542313	0.188064	0.886797	0.307933	0.524488	0.359395	0.0480634	0.283882	0.0707035	0.0582988	0.0759178	0.401897	0.155411	0.377839	0.410541	0.350655	0.0965125	0.251385	0.175576	0.661313	0.0499833	0.0987256	0.768658	0.0572556
TCGA-62-8399-01A	Primary tumor	Lung	0.0363583	0.667535	0.112696	0.415539	0.877733	0.469602	0.158435	0.05417	0.160263	0.108213	0.127107	0.332107	0.0640578	0.198641	0.331788	0.789316	0.0356478	0.479692	0.356707	0.158598	0.428755	0.607235	0.0368416	0.545475	0.182763	0.851473	0.321414	0.5764	0.446707	0.0547801	0.520194	0.0586802	0.0420805	0.127849	0.367602	0.139215	0.389542	0.452885	0.44281	0.0510852	0.200674	0.150207	0.715976	0.052257	0.0952628	0.678643	0.0524081
TCGA-55-A4DF-01A	Primary tumor	Lung	0.0575965	0.394034	0.151955	0.261759	0.84254	0.458126	0.165843	0.0522279	0.158385	0.124637	0.103559	0.348965	0.088148	0.200055	0.243909	0.653976	0.0381568	0.476458	0.357411	0.257644	0.381312	0.597474	0.036381	0.515728	0.188073	0.797456	0.286059	0.412116	0.321008	0.0533949	0.411168	0.103113	0.0731707	0.133185	0.379374	0.220799	0.517337	0.374525	0.319546	0.105239	0.247408	0.083236	0.739743	0.0379399	0.107731	0.88056	0.0580711
TCGA-44-2666-01B	Primary tumor	Lung	0.0653827	0.538201	0.142048	0.440276	0.842317	0.448896	0.158616	0.0838326	0.178001	0.124263	0.0827459	0.341756	0.0893376	0.203976	0.233455	0.683743	0.0584526	0.475755	0.385752	0.447923	0.489457	0.702771	0.0648009	0.556069	0.183356	0.852819	0.422561	0.553878	0.435844	0.0981007	0.40483	0.164068	0.0620714	0.0955831	0.638484	0.267349	0.378418	0.521173	0.43327	0.0682247	0.259324	0.17728	0.830855	0.0658963	0.103823	0.715976	0.0748348
TCGA-44-2668-01B	Primary tumor	Lung	0.0782109	0.284523	0.185129	0.320705	0.844512	0.472627	0.174632	0.0961088	0.193526	0.134084	0.128452	0.36287	0.119019	0.224009	0.287439	0.285325	0.0708429	0.477735	0.378231	0.389292	0.315338	0.428338	0.064979	0.540729	0.167281	0.559716	0.344471	0.535449	0.480151	0.109702	0.609751	0.121686	0.0862618	0.129632	0.509464	0.280734	0.502354	0.516541	0.460027	0.185636	0.263117	0.0858501	0.733651	0.0838184	0.132673	0.61767	0.0753367
TCGA-44-6146-01A	Primary tumor	Lung	0.041015	0.296758	0.0725717	0.210461	0.570152	0.3646	0.154326	0.0581271	0.16241	0.0883367	0.154762	0.254556	0.0559519	0.0879645	0.179194	0.587389	0.044583	0.455286	0.346231	0.357054	0.396388	0.600043	0.0492985	0.472162	0.189512	0.669726	0.323139	0.521997	0.332989	0.0559247	0.181556	0.0736405	0.0480309	0.0970523	0.549998	0.155314	0.440236	0.335976	0.361792	0.343233	0.252469	0.0736783	0.771451	0.0412835	0.0599821	0.687486	0.0608267
TCGA-44-6146-01B	Primary tumor	Lung	0.0629263	0.29446	0.0985903	0.282343	0.629684	0.394895	0.157711	0.0999286	0.172082	0.107725	0.135613	0.290791	0.0680985	0.1472	0.203088	0.574853	0.0566045	0.480483	0.369322	0.362923	0.449462	0.609257	0.0528905	0.49831	0.182507	0.660323	0.332419	0.546528	0.366296	0.105604	0.247266	0.0764851	0.0523036	0.104849	0.469138	0.164608	0.408626	0.335135	0.38441	0.237194	0.258946	0.057001	0.799023	0.0705601	0.0830767	0.628114	0.0725447
TCGA-95-7947-01A	Primary tumor	Lung	0.0436953	0.665041	0.135488	0.415047	0.800967	0.49131	0.16235	0.050827	0.156767	0.112702	0.147085	0.362231	0.0641674	0.186634	0.256441	0.644868	0.0282186	0.497896	0.399956	0.286819	0.341782	0.683694	0.0355564	0.526294	0.193589	0.859114	0.383869	0.502077	0.39034	0.0563935	0.318555	0.184266	0.0442582	0.154032	0.399634	0.227339	0.357243	0.551451	0.430012	0.0679935	0.267271	0.187882	0.768601	0.0362714	0.0790149	0.831042	0.0504356
TCGA-44-8119-01A	Primary tumor	Lung	0.0386702	0.551633	0.132519	0.214029	0.757394	0.37137	0.145438	0.0510978	0.104739	0.113369	0.076015	0.241606	0.0613554	0.104685	0.182578	0.473079	0.0326055	0.43332	0.309698	0.249746	0.379847	0.436921	0.0344991	0.50179	0.138548	0.854476	0.206086	0.459639	0.286473	0.0436077	0.179064	0.0599664	0.0460653	0.0643176	0.224756	0.246233	0.736571	0.259005	0.211202	0.241982	0.120482	0.0429846	0.714161	0.0444505	0.0870746	0.458557	0.059314
TCGA-55-8207-01A	Primary tumor	Lung	0.0336264	0.618297	0.119839	0.290042	0.844008	0.365426	0.161851	0.0600788	0.173522	0.0951739	0.0536735	0.323795	0.0659561	0.146886	0.203323	0.34886	0.0388303	0.457552	0.36419	0.340886	0.427722	0.670566	0.0331693	0.556962	0.179525	0.9059	0.386092	0.5421	0.399966	0.0534099	0.333407	0.107242	0.0477936	0.125746	0.677244	0.411993	0.425897	0.752575	0.496478	0.0636716	0.257392	0.247854	0.829212	0.0531542	0.0828388	0.805435	0.0517649
TCGA-55-8092-01A	Primary tumor	Lung	0.0581978	0.291614	0.145313	0.159605	0.524678	0.454994	0.158093	0.0520531	0.154212	0.0999039	0.127008	0.307209	0.0946183	0.141793	0.288945	0.553289	0.0381133	0.452957	0.362698	0.304556	0.31632	0.532396	0.0331127	0.514813	0.188979	0.682442	0.356691	0.490406	0.401917	0.0593065	0.311808	0.102048	0.0648584	0.168621	0.314132	0.345725	0.502937	0.43591	0.428043	0.516131	0.259174	0.175453	0.687909	0.0400665	0.126152	0.527007	0.0496714
TCGA-IB-A6UF-01A	Primary tumor	Pancreas	0.0324628	0.390826	0.0602363	0.286285	0.66208	0.464584	0.166374	0.0565402	0.157229	0.103394	0.250621	0.264657	0.0559814	0.0938489	0.172434	0.462502	0.0382049	0.500933	0.338265	0.532154	0.406283	0.746028	0.0351175	0.544231	0.191379	0.792962	0.426829	0.546409	0.348678	0.0582993	0.188252	0.0540886	0.0567546	0.298969	0.69036	0.208378	0.497867	0.609198	0.552168	0.588681	0.254224	0.0953827	0.787714	0.0345739	0.0642129	0.859664	0.0746061
TCGA-FB-AAPZ-01A	Primary tumor	Pancreas	0.03299	0.0985026	0.120024	0.255559	0.717625	0.46761	0.203533	0.0452045	0.158196	0.114336	0.0856	0.301805	0.122718	0.174182	0.208906	0.361565	0.0363893	0.51414	0.370956	0.43994	0.395552	0.658061	0.0367128	0.573505	0.192141	0.822872	0.422762	0.55324	0.433643	0.0446871	0.222959	0.084285	0.0450551	0.146934	0.756442	0.395719	0.643404	0.505705	0.609183	0.571788	0.262961	0.226687	0.832228	0.034113	0.0587289	0.80852	0.054963
TCGA-IB-7645-01A	Primary tumor	Pancreas	0.0558502	0.241641	0.177859	0.319095	0.771241	0.423757	0.170064	0.0532882	0.167042	0.121621	0.13952	0.351053	0.10719	0.17441	0.244718	0.467915	0.0451712	0.497551	0.359582	0.386249	0.341131	0.451873	0.0425512	0.534571	0.180434	0.692777	0.39372	0.560751	0.433312	0.0646534	0.526587	0.0965442	0.0665035	0.32989	0.492787	0.190001	0.380529	0.49802	0.472707	0.262312	0.267222	0.11046	0.706129	0.0411	0.155084	0.724263	0.0590559
TCGA-FB-AAQ0-01A	Primary tumor	Pancreas	0.0410309	0.188657	0.040918	0.268778	0.673658	0.407129	0.174717	0.0524283	0.162211	0.102939	0.0468451	0.278186	0.0501112	0.0976373	0.106895	0.212525	0.0365523	0.44878	0.280831	0.524372	0.432925	0.667868	0.0395855	0.516857	0.17698	0.258957	0.470622	0.516797	0.363864	0.0448142	0.257088	0.0544092	0.0506198	0.145349	0.659178	0.264535	0.439623	0.42346	0.439063	0.44477	0.251922	0.174306	0.781763	0.0394166	0.101612	0.724675	0.043954
TCGA-FB-AAPQ-01A	Primary tumor	Pancreas	0.0475737	0.180582	0.0466303	0.377797	0.55368	0.435079	0.185565	0.0496469	0.158584	0.102351	0.0391173	0.285144	0.0571386	0.0910089	0.182165	0.480831	0.0421848	0.463207	0.304456	0.380515	0.437551	0.694374	0.0401244	0.518957	0.164134	0.199377	0.188991	0.516552	0.265255	0.0524016	0.3037	0.0993357	0.0511316	0.113025	0.668291	0.259414	0.470722	0.396612	0.524162	0.368486	0.255269	0.132081	0.72018	0.0397552	0.106404	0.707034	0.0477102
TCGA-2J-AABP-01A	Primary tumor	Pancreas	0.0754868	0.156929	0.136199	0.238397	0.459035	0.418034	0.165668	0.0387817	0.15356	0.111986	0.0878174	0.327078	0.0665095	0.191667	0.224538	0.085378	0.0283964	0.442367	0.32787	0.19757	0.437551	0.375552	0.0303641	0.524354	0.145293	0.613688	0.246172	0.56671	0.386237	0.0441096	0.379384	0.102767	0.0583383	0.0787627	0.313823	0.141347	0.35067	0.367575	0.408556	0.0892141	0.248047	0.105244	0.560185	0.0317941	0.132686	0.867345	0.0623101
TCGA-Q3-A5QY-01A	Primary tumor	Pancreas	0.0710937	0.156669	0.183499	0.27082	0.775932	0.448386	0.175216	0.0409916	0.149782	0.120533	0.116794	0.386279	0.10674	0.123119	0.277358	0.183864	0.0370032	0.488411	0.336156	0.341785	0.23953	0.296358	0.0332886	0.536375	0.172934	0.375897	0.338179	0.534508	0.466107	0.0627663	0.649766	0.13049	0.103344	0.176559	0.443877	0.218781	0.401006	0.455059	0.409942	0.124325	0.264277	0.0933847	0.737151	0.0379747	0.176616	0.847883	0.0545696
TCGA-XD-AAUH-01A	Primary tumor	Pancreas	0.0631023	0.183304	0.117353	0.369214	0.779361	0.433729	0.177373	0.0471825	0.158489	0.11704	0.129634	0.35009	0.115639	0.11675	0.234243	0.42755	0.0392975	0.481082	0.342756	0.296936	0.353449	0.507333	0.0424991	0.536287	0.165141	0.591726	0.360218	0.559282	0.424966	0.0594718	0.559842	0.11593	0.0639003	0.151608	0.411937	0.196357	0.361101	0.419697	0.399744	0.0673592	0.256288	0.085238	0.738277	0.0334094	0.160557	0.646775	0.0608183
TCGA-IB-A6UG-01A	Primary tumor	Pancreas	0.0400965	0.303535	0.0829635	0.329855	0.615953	0.475317	0.17714	0.0486823	0.162998	0.11748	0.194049	0.293269	0.0688758	0.154831	0.180801	0.462898	0.0416755	0.503504	0.289283	0.511564	0.379424	0.628657	0.037362	0.555454	0.175047	0.709247	0.391901	0.527742	0.394834	0.0635888	0.342599	0.0789488	0.0609711	0.0846267	0.532265	0.19699	0.526054	0.482654	0.488475	0.411423	0.25315	0.145904	0.773488	0.054056	0.0745702	0.811877	0.0796169
TCGA-XD-AAUG-01A	Primary tumor	Pancreas	0.054546	0.140224	0.0840198	0.382684	0.641852	0.400308	0.186976	0.0536166	0.166284	0.109364	0.0997049	0.317953	0.0820367	0.122201	0.186873	0.500624	0.0437688	0.482284	0.297433	0.27273	0.491689	0.679015	0.041135	0.531739	0.165388	0.214238	0.27808	0.553435	0.408354	0.0487515	0.474814	0.0920543	0.0576295	0.116944	0.313853	0.175325	0.362903	0.319513	0.408475	0.041126	0.255458	0.0985111	0.700385	0.0451926	0.139325	0.708244	0.0596536
TCGA-2J-AABA-01A	Primary tumor	Pancreas	0.0569727	0.188388	0.0617142	0.277953	0.749987	0.384889	0.179082	0.0506428	0.160397	0.107726	0.0593134	0.312691	0.0893991	0.109179	0.211744	0.0915231	0.040748	0.439726	0.293996	0.403538	0.42495	0.590832	0.0425407	0.53025	0.168813	0.169176	0.192954	0.531759	0.378408	0.0579543	0.397593	0.0882193	0.0610499	0.118022	0.545636	0.202156	0.35581	0.362657	0.473672	0.362738	0.245687	0.164117	0.729487	0.044739	0.13459	0.725988	0.0503401
TCGA-US-A776-01A	Primary tumor	Pancreas	0.0340438	0.20651	0.10169	0.279946	0.456453	0.472137	0.170136	0.0516718	0.165043	0.105398	0.11978	0.338363	0.10661	0.180035	0.363282	0.757555	0.041096	0.473362	0.322793	0.281648	0.37937	0.68853	0.0359054	0.524414	0.139398	0.720135	0.266164	0.547232	0.355057	0.0495107	0.128833	0.0660736	0.0559078	0.111963	0.45627	0.190467	0.491249	0.455062	0.277456	0.165469	0.238333	0.0956433	0.647428	0.0415246	0.0512029	0.923797	0.0614849
TCGA-IB-A5SS-01A	Primary tumor	Pancreas	0.0446266	0.0940846	0.119889	0.329574	0.779517	0.436861	0.171818	0.0423276	0.154028	0.105724	0.086223	0.286852	0.0749477	0.157163	0.18814	0.200535	0.0318491	0.447418	0.336205	0.323966	0.433218	0.602574	0.0315482	0.530501	0.187662	0.789831	0.341829	0.52184	0.422709	0.0426891	0.417025	0.0847705	0.0449157	0.0947587	0.54741	0.174992	0.363965	0.389946	0.420313	0.201629	0.249252	0.143801	0.726764	0.0311028	0.0764836	0.79628	0.0483047
TCGA-3A-A9IZ-01A	Primary tumor	Pancreas	0.0467022	0.260827	0.0551885	0.271542	0.678581	0.41828	0.176853	0.0411203	0.165979	0.0987711	0.113427	0.278648	0.0627766	0.120429	0.191356	0.445399	0.0424206	0.447514	0.297699	0.281894	0.33117	0.50258	0.0418872	0.521339	0.177152	0.601116	0.235318	0.522946	0.390222	0.0465444	0.329754	0.107461	0.0593605	0.0722998	0.374367	0.182328	0.358987	0.267466	0.446432	0.0855591	0.253993	0.157784	0.796699	0.0357927	0.0773971	0.716612	0.0480776
TCGA-US-A77G-01A	Primary tumor	Pancreas	0.0367298	0.35258	0.105389	0.294983	0.645018	0.438437	0.170183	0.0484738	0.142641	0.113828	0.322103	0.283856	0.0614645	0.100165	0.17952	0.59442	0.0332453	0.46815	0.333976	0.469372	0.383927	0.657226	0.0316858	0.525567	0.175081	0.741247	0.380725	0.522544	0.352439	0.0431422	0.358982	0.0764614	0.0504068	0.0904399	0.578348	0.193057	0.410742	0.508195	0.457805	0.129983	0.248398	0.173134	0.648121	0.0425506	0.0631379	0.763411	0.0793878
TCGA-PZ-A5RE-01A	Primary tumor	Pancreas	0.0428785	0.072392	0.141982	0.280379	0.686928	0.437327	0.166838	0.0514155	0.15892	0.0998663	0.0755936	0.286268	0.0641261	0.0811556	0.193913	0.255662	0.036572	0.447122	0.332349	0.376105	0.400982	0.601104	0.0318083	0.510642	0.18211	0.735677	0.286927	0.519429	0.383692	0.0456835	0.333593	0.0608772	0.0503269	0.109815	0.457212	0.14314	0.423595	0.58224	0.424441	0.115738	0.255521	0.058426	0.736755	0.0402039	0.0710311	0.838216	0.0533111
TCGA-2J-AABU-01A	Primary tumor	Pancreas	0.0449015	0.23046	0.0541064	0.309055	0.751095	0.416195	0.17438	0.0545056	0.150747	0.0997171	0.0897029	0.284772	0.0672399	0.13761	0.17512	0.275521	0.0403375	0.459465	0.287687	0.326172	0.409189	0.66593	0.044204	0.539327	0.169535	0.768176	0.210851	0.527749	0.379204	0.0510668	0.305598	0.0810384	0.0606813	0.0867839	0.520791	0.210206	0.340984	0.368304	0.437976	0.0429863	0.249283	0.143455	0.723157	0.0368349	0.0835599	0.640267	0.0463913
TCGA-3E-AAAY-01A	Primary tumor	Pancreas	0.0449145	0.22633	0.0901985	0.380413	0.80572	0.413239	0.184536	0.0468658	0.162101	0.118678	0.11142	0.338427	0.0738122	0.172875	0.206267	0.454528	0.0287719	0.478858	0.346371	0.340365	0.373488	0.581398	0.038041	0.52628	0.164807	0.747039	0.361844	0.526566	0.385737	0.0478713	0.482625	0.0747774	0.0534019	0.110758	0.442235	0.184146	0.405305	0.408241	0.429519	0.12535	0.252152	0.0918859	0.691628	0.0372533	0.106055	0.771914	0.0774323
TCGA-IB-8127-01A	Primary tumor	Pancreas	0.0435531	0.334051	0.151981	0.288094	0.777915	0.447668	0.188788	0.0559184	0.159044	0.117122	0.502995	0.328991	0.0891141	0.179262	0.208218	0.458886	0.0330964	0.509863	0.365907	0.581879	0.430147	0.616017	0.0458912	0.540536	0.181789	0.84294	0.485626	0.560835	0.447338	0.0507499	0.351486	0.160855	0.0603773	0.565434	0.670124	0.35056	0.528853	0.558725	0.524208	0.494854	0.248075	0.245446	0.728682	0.0343383	0.0959802	0.742657	0.0562139
TCGA-HZ-8315-01A	Primary tumor	Pancreas	0.0564483	0.183262	0.153431	0.297155	0.814677	0.448541	0.1679	0.0534279	0.153653	0.119334	0.106536	0.313244	0.080655	0.158194	0.216522	0.503549	0.0358606	0.47463	0.35239	0.376733	0.4211	0.618238	0.0421361	0.541175	0.190514	0.834399	0.341225	0.569957	0.404039	0.0521071	0.439287	0.107211	0.0573838	0.143365	0.560964	0.248775	0.377234	0.524089	0.411961	0.0636433	0.257172	0.146363	0.70567	0.0327588	0.100436	0.684143	0.0608267
TCGA-HZ-8636-01A	Primary tumor	Pancreas	0.0475352	0.266624	0.14514	0.279114	0.843306	0.441966	0.166455	0.0470893	0.169724	0.116296	0.114776	0.305218	0.0771974	0.165689	0.187431	0.503054	0.036923	0.496342	0.352783	0.342363	0.419995	0.607482	0.0448928	0.543074	0.179417	0.745664	0.364046	0.551476	0.414593	0.0470487	0.384427	0.107972	0.058801	0.122034	0.554669	0.175304	0.376675	0.482709	0.417821	0.143273	0.25532	0.158354	0.744892	0.0378568	0.0982708	0.740758	0.0564791
TCGA-HZ-8317-01A	Primary tumor	Pancreas	0.0423222	0.219368	0.114658	0.364305	0.822469	0.469933	0.177927	0.0609888	0.16722	0.115408	0.116641	0.314748	0.0802716	0.185228	0.200536	0.722612	0.0372474	0.507513	0.361112	0.290437	0.420196	0.647513	0.0465184	0.528384	0.164825	0.828626	0.3711	0.552239	0.392183	0.044808	0.460635	0.0876556	0.0535874	0.0798106	0.365568	0.188495	0.44238	0.461306	0.402033	0.246939	0.253464	0.121714	0.682598	0.0383283	0.0946078	0.679758	0.0842539
TCGA-IB-A5ST-01A	Primary tumor	Pancreas	0.0653062	0.124867	0.174061	0.28491	0.791005	0.415217	0.171998	0.0394437	0.15313	0.115735	0.0973271	0.342343	0.0987062	0.152656	0.235668	0.106126	0.0280528	0.467919	0.34222	0.283408	0.268586	0.353868	0.0227632	0.528641	0.170291	0.436286	0.293392	0.494663	0.43327	0.0536961	0.628131	0.113289	0.0780553	0.128399	0.392386	0.211223	0.376621	0.421518	0.407747	0.0992403	0.25872	0.0625898	0.776939	0.0355329	0.120031	0.805842	0.0543255
TCGA-H6-8124-01A	Primary tumor	Pancreas	0.0321274	0.452994	0.109344	0.272187	0.615128	0.44862	0.17026	0.0624502	0.152571	0.106996	0.0709117	0.27146	0.0570818	0.0995557	0.169967	0.358008	0.0334213	0.46059	0.357456	0.349197	0.445481	0.708249	0.0404701	0.541794	0.193293	0.913441	0.321796	0.550487	0.352261	0.0380005	0.204459	0.04765	0.0365579	0.12332	0.515001	0.167416	0.375757	0.429591	0.388395	0.0626803	0.248744	0.0702482	0.75437	0.0319357	0.0809364	0.73592	0.051624
TCGA-XN-A8T5-01A	Primary tumor	Pancreas	0.0566531	0.213894	0.196031	0.340018	0.80729	0.465895	0.177966	0.0519037	0.163989	0.11815	0.11883	0.359238	0.115468	0.165357	0.258068	0.39337	0.038779	0.505063	0.346764	0.357703	0.328754	0.390241	0.0389338	0.550223	0.19449	0.560135	0.402098	0.558447	0.458012	0.0627456	0.652585	0.139682	0.0782261	0.15623	0.466766	0.220742	0.47417	0.482565	0.450837	0.137681	0.261208	0.100409	0.718418	0.0458863	0.148494	0.675447	0.0588546
TCGA-LB-A8F3-01A	Primary tumor	Pancreas	0.0358056	0.261972	0.127764	0.370422	0.867705	0.487582	0.172076	0.0513806	0.151387	0.101207	0.0979313	0.31518	0.0515934	0.15218	0.228716	0.76772	0.0428188	0.500937	0.352757	0.471511	0.404621	0.706143	0.0414897	0.534286	0.179936	0.868054	0.389347	0.556147	0.383459	0.0499133	0.377333	0.0721538	0.0489952	0.0861254	0.39218	0.392041	0.37061	0.53293	0.42844	0.350871	0.256807	0.143721	0.676766	0.043142	0.0841809	0.628048	0.0936831
TCGA-2L-AAQE-01A	Primary tumor	Pancreas	0.0360366	0.108405	0.115317	0.280775	0.641363	0.399759	0.179079	0.0502092	0.156299	0.103248	0.090426	0.304494	0.0694095	0.0844239	0.19934	0.393771	0.0331183	0.447073	0.336341	0.496396	0.409163	0.645729	0.0373118	0.5257	0.184421	0.678775	0.314546	0.538265	0.381467	0.0461349	0.301835	0.080114	0.0480286	0.135918	0.586449	0.155038	0.351524	0.493771	0.411806	0.1725	0.247732	0.164307	0.725201	0.0352234	0.0881602	0.741663	0.0558526
TCGA-3A-A9IO-01A	Primary tumor	Pancreas	0.031665	0.121046	0.258221	0.469241	0.772158	0.449957	0.220258	0.0590285	0.138214	0.113039	0.0932182	0.260075	0.084004	0.14359	0.228958	0.640892	0.0257634	0.569343	0.341589	0.22357	0.459559	0.770949	0.0354562	0.528611	0.0977021	0.786554	0.337002	0.355209	0.453619	0.0392995	0.632201	0.13454	0.0503896	0.131483	0.288468	0.293118	0.288982	0.348807	0.487322	0.0651075	0.159515	0.241873	0.395888	0.0376544	0.0772168	0.695633	0.0851103
TCGA-HZ-A77Q-01A	Primary tumor	Pancreas	0.0578722	0.136558	0.164842	0.341737	0.82991	0.437186	0.188733	0.0558476	0.156622	0.117081	0.222049	0.354635	0.0867928	0.181826	0.215927	0.386397	0.0420831	0.515512	0.351785	0.446399	0.384964	0.497001	0.0379651	0.538841	0.185631	0.668547	0.425036	0.5541	0.447257	0.0591644	0.509654	0.120765	0.0623002	0.17838	0.508001	0.213515	0.449786	0.504622	0.457658	0.238591	0.289504	0.143676	0.721192	0.0409898	0.112543	0.646571	0.0588001
TCGA-XN-A8T3-01A	Primary tumor	Pancreas	0.037923	0.22123	0.136388	0.282914	0.681999	0.439994	0.175166	0.0473078	0.15659	0.114377	0.0902068	0.310922	0.0658765	0.165461	0.190228	0.54626	0.0419697	0.48186	0.352875	0.382914	0.408683	0.651284	0.0354908	0.545643	0.191265	0.815475	0.377456	0.53607	0.363274	0.0556721	0.36865	0.101972	0.0540792	0.0868603	0.465084	0.209732	0.445587	0.495124	0.407764	0.200822	0.256955	0.123795	0.63075	0.0423242	0.0789764	0.602389	0.0727053
TCGA-YY-A8LH-01A	Primary tumor	Pancreas	0.0361169	0.419546	0.132125	0.241239	0.62588	0.449247	0.172705	0.0519597	0.159791	0.102775	0.356484	0.296129	0.0684929	0.105523	0.187245	0.594822	0.0420436	0.490111	0.354522	0.561504	0.394475	0.638256	0.039272	0.543445	0.194297	0.773691	0.529924	0.545723	0.353468	0.0534632	0.159935	0.103498	0.0578476	0.359504	0.630994	0.214008	0.545586	0.589666	0.538221	0.332712	0.257221	0.118197	0.776748	0.0446208	0.0658823	0.721606	0.0571752
TCGA-YB-A89D-01A	Primary tumor	Pancreas	0.043248	0.284378	0.146679	0.347218	0.728327	0.455467	0.201586	0.0523438	0.164513	0.116139	0.105624	0.314526	0.0787562	0.185857	0.196842	0.50329	0.0416087	0.504169	0.353667	0.302231	0.418541	0.600924	0.0393311	0.537805	0.188701	0.743769	0.380958	0.555599	0.426133	0.0571295	0.351263	0.135992	0.0610211	0.179085	0.562588	0.231251	0.450484	0.498485	0.436096	0.102903	0.279753	0.165373	0.719238	0.0489349	0.0986284	0.647396	0.0600586
TCGA-IB-A5SQ-01A	Primary tumor	Pancreas	0.0438432	0.149388	0.150223	0.341663	0.720466	0.420187	0.179112	0.0407522	0.159398	0.117533	0.0856916	0.340726	0.0846444	0.154661	0.203309	0.48102	0.0292956	0.482962	0.321342	0.287026	0.376591	0.550124	0.0254421	0.528866	0.169212	0.528417	0.343539	0.523005	0.430847	0.0508363	0.474472	0.0909401	0.0670317	0.128698	0.550782	0.24136	0.407639	0.46703	0.426563	0.0889945	0.247697	0.115041	0.707168	0.0368299	0.126901	0.804246	0.0648787
TCGA-IB-AAUV-01A	Primary tumor	Pancreas	0.0532264	0.203673	0.178798	0.334062	0.787934	0.390412	0.179026	0.0442007	0.146218	0.118791	0.0942968	0.362461	0.0933957	0.153714	0.235674	0.444124	0.033317	0.464367	0.346399	0.235829	0.364031	0.466044	0.0336581	0.519656	0.171658	0.659449	0.295174	0.50495	0.435786	0.0640844	0.589861	0.102943	0.0637966	0.125719	0.350564	0.206854	0.376753	0.416765	0.404814	0.0666684	0.247912	0.0799592	0.700322	0.0382365	0.133106	0.736576	0.0630518
TCGA-HV-A5A6-01A	Primary tumor	Pancreas	0.0340842	0.118751	0.117174	0.225524	0.725841	0.460359	0.158023	0.0432798	0.142427	0.111143	0.0965643	0.305626	0.0571216	0.153321	0.131696	0.429663	0.0309123	0.490177	0.344494	0.240119	0.399189	0.633297	0.033502	0.532554	0.190807	0.833392	0.296279	0.537063	0.325104	0.0493442	0.218272	0.0572897	0.0421523	0.0732829	0.458794	0.194881	0.378882	0.481069	0.329398	0.0378155	0.247941	0.153868	0.768933	0.0376703	0.0676953	0.797316	0.0512194
TCGA-L1-A7W4-01A	Primary tumor	Pancreas	0.0352241	0.658281	0.121611	0.267667	0.844779	0.453571	0.174308	0.0542458	0.158697	0.107806	0.0758143	0.293401	0.0578329	0.20498	0.185543	0.432278	0.0422808	0.394196	0.345492	0.296611	0.406338	0.676244	0.0362357	0.549835	0.189263	0.663212	0.357439	0.554261	0.393982	0.0549043	0.319934	0.0935254	0.052095	0.107859	0.597923	0.207044	0.368994	0.465527	0.456715	0.100433	0.257815	0.219577	0.793027	0.0434115	0.0694684	0.673464	0.057214
TCGA-3A-A9IR-01A	Primary tumor	Pancreas	0.0272701	0.0701811	0.192505	0.465761	0.885736	0.491218	0.163144	0.0456757	0.199962	0.117275	0.082243	0.369075	0.049078	0.151943	0.0438015	0.776757	0.0305913	0.556321	0.375231	0.389387	0.414963	0.874376	0.0381769	0.550231	0.19249	0.865447	0.296701	0.692178	0.407985	0.0430758	0.5439	0.0865576	0.0354646	0.109692	0.285976	0.272616	0.297035	0.439786	0.297875	0.0734398	0.103512	0.224511	0.391627	0.0322475	0.0432043	0.806938	0.300669
TCGA-M8-A5N4-01A	Primary tumor	Pancreas	0.0455223	0.108827	0.139465	0.305024	0.758407	0.424807	0.162324	0.0524868	0.152052	0.114624	0.096917	0.325754	0.0605772	0.16677	0.195599	0.460958	0.0327916	0.45834	0.354475	0.279727	0.340417	0.480146	0.036608	0.531783	0.174393	0.782237	0.29176	0.500152	0.395988	0.0434629	0.480776	0.0688084	0.0430602	0.12953	0.376193	0.110835	0.373646	0.49018	0.468749	0.0711781	0.26344	0.093984	0.640805	0.0339281	0.102698	0.682823	0.0489287
TCGA-IB-A7LX-01A	Primary tumor	Pancreas	0.0347116	0.509609	0.138417	0.287938	0.756338	0.475881	0.169783	0.0502356	0.159466	0.10864	0.109185	0.293544	0.0705726	0.197801	0.181594	0.289756	0.0435795	0.541924	0.349772	0.427847	0.414467	0.67783	0.0414293	0.578379	0.202799	0.648442	0.375405	0.553433	0.3857	0.0582537	0.246251	0.0948111	0.0612648	0.184515	0.628869	0.247206	0.448653	0.537719	0.488739	0.154832	0.256814	0.168446	0.682416	0.0495882	0.0691897	0.678884	0.0636158
TCGA-2L-AAQM-01A	Primary tumor	Pancreas	0.031153	0.0755425	0.128131	0.387438	0.491226	0.303004	0.145134	0.0565844	0.155527	0.105621	0.0584701	0.314279	0.039699	0.154247	0.220474	0.598717	0.0365752	0.438161	0.306344	0.291857	0.395059	0.517267	0.0430247	0.419432	0.112074	0.641549	0.258285	0.522838	0.361073	0.0391995	0.0624602	0.0856217	0.0444017	0.147313	0.116003	0.183512	0.254478	0.350886	0.31061	0.0269747	0.246518	0.16638	0.466101	0.0299981	0.142791	0.576923	0.048769
TCGA-3A-A9I5-01A	Primary tumor	Pancreas	0.044155	0.0687064	0.127881	0.352997	0.82557	0.401062	0.169146	0.0460171	0.160907	0.104155	0.0925397	0.306504	0.0650792	0.180951	0.193	0.522267	0.0305483	0.448732	0.345346	0.402453	0.381194	0.578747	0.0306228	0.509265	0.170264	0.84642	0.341258	0.499575	0.406664	0.0442683	0.41547	0.0775783	0.0475876	0.0903277	0.620021	0.339844	0.370366	0.57153	0.399277	0.381949	0.245469	0.359735	0.778976	0.0352907	0.114293	0.812968	0.0575509
TCGA-IB-AAUW-01A	Primary tumor	Pancreas	0.0433518	0.191995	0.130814	0.377884	0.808453	0.423862	0.175451	0.0472381	0.158224	0.114043	0.0954333	0.329303	0.0769493	0.154373	0.208725	0.562414	0.0297739	0.489489	0.33107	0.254418	0.395914	0.612755	0.0326117	0.529065	0.16436	0.739769	0.340656	0.553902	0.397185	0.0505927	0.502455	0.0815317	0.0454313	0.101392	0.327263	0.171242	0.381326	0.395761	0.416911	0.0596303	0.245892	0.0766541	0.694517	0.0354729	0.106567	0.744441	0.0784745
TCGA-FB-A7DR-01A	Primary tumor	Pancreas	0.0483821	0.207429	0.149341	0.37689	0.774445	0.418478	0.165075	0.0533967	0.162489	0.115596	0.0902521	0.319175	0.0811861	0.166868	0.209921	0.346167	0.0378935	0.458812	0.327768	0.408486	0.358663	0.51682	0.0432671	0.537368	0.172975	0.631571	0.326593	0.528345	0.433338	0.0597059	0.535971	0.0983958	0.0612305	0.125135	0.572287	0.191782	0.480696	0.459366	0.47343	0.336337	0.250403	0.0871033	0.696906	0.0364934	0.108868	0.801782	0.0788554
TCGA-HZ-A49G-01A	Primary tumor	Pancreas	0.0464248	0.257125	0.119522	0.358793	0.784515	0.45729	0.183083	0.0520152	0.168532	0.117512	0.109207	0.326029	0.0739719	0.17323	0.219117	0.614364	0.0336704	0.501041	0.345683	0.337757	0.384897	0.649053	0.0342541	0.547915	0.179095	0.822792	0.363753	0.570316	0.39823	0.0512237	0.434468	0.097295	0.0470905	0.184738	0.405056	0.199563	0.496074	0.500132	0.500242	0.275234	0.251112	0.11488	0.715042	0.0356966	0.110096	0.723387	0.0664019
TCGA-3A-A9I7-01A	Primary tumor	Pancreas	0.0446635	0.168464	0.146212	0.311767	0.73868	0.429655	0.165437	0.0456921	0.14459	0.110428	0.104841	0.345608	0.0794015	0.152287	0.210999	0.450743	0.0350323	0.469927	0.342288	0.340347	0.370716	0.548479	0.0333471	0.517454	0.190202	0.772624	0.34208	0.542541	0.371932	0.0493922	0.415811	0.0916963	0.0466892	0.11451	0.521384	0.208763	0.390578	0.440793	0.414763	0.0781911	0.263026	0.0837904	0.745259	0.0292436	0.101274	0.859191	0.0540454
TCGA-HV-A5A5-01A	Primary tumor	Pancreas	0.0429966	0.203768	0.144428	0.385315	0.794216	0.471084	0.174718	0.0487136	0.172887	0.113906	0.0994939	0.329575	0.0791711	0.19019	0.197391	0.618548	0.0347234	0.499055	0.350603	0.370836	0.356163	0.569783	0.0365018	0.541511	0.183625	0.739165	0.359679	0.567051	0.427468	0.0579965	0.522596	0.0928786	0.0495202	0.150381	0.468027	0.153489	0.416552	0.500144	0.443406	0.24221	0.256097	0.119137	0.691824	0.0384746	0.117111	0.758471	0.0688956
TCGA-IB-AAUO-01A	Primary tumor	Pancreas	0.0527002	0.106034	0.134681	0.297078	0.78631	0.441153	0.19327	0.0591787	0.148739	0.104816	0.0875648	0.302689	0.0593682	0.189776	0.205267	0.316532	0.0320581	0.444603	0.356047	0.463344	0.362928	0.581976	0.0310128	0.538334	0.177175	0.727334	0.354729	0.541306	0.390241	0.0459682	0.38455	0.111496	0.0458483	0.13307	0.537704	0.238852	0.5483	0.461126	0.513173	0.152191	0.249341	0.0954077	0.623633	0.0354633	0.0941787	0.745071	0.0594034
TCGA-3A-A9I9-01A	Primary tumor	Pancreas	0.0416669	0.364628	0.107967	0.333771	0.723808	0.41167	0.166365	0.0504757	0.151912	0.0956853	0.117969	0.301512	0.0597786	0.130476	0.176181	0.513088	0.0311292	0.432033	0.330864	0.299221	0.33263	0.53443	0.0291028	0.497691	0.137451	0.740432	0.335354	0.510548	0.331295	0.0460907	0.304071	0.070516	0.0431756	0.128803	0.553456	0.159983	0.372349	0.438487	0.431016	0.369612	0.250248	0.121937	0.733022	0.0388492	0.09098	0.771706	0.0691956
TCGA-FB-A4P6-01A	Primary tumor	Pancreas	0.0434722	0.226698	0.125458	0.37002	0.836975	0.469725	0.182893	0.0507386	0.156496	0.119101	0.155918	0.333754	0.0867273	0.17232	0.217962	0.691317	0.0393862	0.52588	0.354824	0.300843	0.384545	0.610453	0.0368345	0.541638	0.186414	0.815556	0.419123	0.579863	0.424089	0.0544391	0.493516	0.100163	0.0552307	0.222206	0.366345	0.194355	0.390599	0.427952	0.436324	0.133927	0.261485	0.0974733	0.650988	0.0420762	0.112986	0.67793	0.066091
TCGA-FB-A4P5-01A	Primary tumor	Pancreas	0.056936	0.327582	0.204708	0.267987	0.744462	0.420057	0.168436	0.0484922	0.160631	0.124786	0.201143	0.368859	0.118889	0.170259	0.25643	0.3775	0.0289578	0.497494	0.356615	0.329089	0.304107	0.391923	0.0339167	0.529057	0.19322	0.501796	0.400914	0.518867	0.446631	0.0648392	0.565755	0.125433	0.0716289	0.278547	0.464903	0.222422	0.435722	0.451848	0.43235	0.159395	0.261542	0.139424	0.737436	0.0306181	0.168228	0.779419	0.0527381
TCGA-3A-A9IS-01A	Primary tumor	Pancreas	0.0301033	0.0629536	0.103778	0.473196	0.616515	0.458684	0.17379	0.0657582	0.14747	0.10774	0.0389528	0.367241	0.0394748	0.0377241	0.164292	0.676033	0.0345014	0.609366	0.337329	0.255663	0.371613	0.652806	0.0356128	0.442977	0.108635	0.521395	0.342558	0.537449	0.36866	0.0407812	0.551478	0.179014	0.0399603	0.134569	0.201101	0.236196	0.281221	0.366862	0.441235	0.0261035	0.173557	0.0920155	0.703846	0.0364974	0.10058	0.759597	0.066579
TCGA-FB-AAPS-01A	Primary tumor	Pancreas	0.0484591	0.130654	0.141425	0.319564	0.737828	0.384763	0.1805	0.0500269	0.160156	0.115085	0.0950951	0.310343	0.0894061	0.154042	0.219663	0.346193	0.0344698	0.491772	0.332055	0.362122	0.415876	0.529503	0.0369327	0.518187	0.186976	0.657174	0.301483	0.545463	0.417479	0.057593	0.486583	0.0854555	0.0665733	0.1256	0.499962	0.174833	0.382064	0.43812	0.421731	0.0644739	0.249377	0.0790943	0.694879	0.0368615	0.155525	0.710667	0.059618
TCGA-2L-AAQI-01A	Primary tumor	Pancreas	0.0386203	0.155773	0.11205	0.336247	0.822998	0.451021	0.170467	0.0495958	0.145973	0.108947	0.0839758	0.311844	0.0604626	0.169466	0.183768	0.638698	0.0346629	0.485461	0.337941	0.397063	0.384347	0.613859	0.0381446	0.519037	0.1806	0.808052	0.3427	0.542792	0.370158	0.0482888	0.319472	0.0652447	0.0420648	0.0905257	0.557806	0.272902	0.358611	0.405175	0.473135	0.104488	0.249277	0.0869392	0.718608	0.0326572	0.0748366	0.721367	0.0763731
TCGA-H8-A6C1-01A	Primary tumor	Pancreas	0.042181	0.100383	0.106382	0.233726	0.692818	0.393746	0.159478	0.0422806	0.134629	0.104002	0.0758353	0.272109	0.0723944	0.0691768	0.182573	0.348081	0.0334093	0.445699	0.301923	0.301622	0.316902	0.402476	0.0326123	0.488051	0.148878	0.5946	0.290922	0.463214	0.309487	0.0432044	0.33913	0.0679061	0.0507092	0.0979722	0.468152	0.132104	0.362081	0.412374	0.364066	0.0658002	0.247736	0.0684276	0.744958	0.0319957	0.0963652	0.765119	0.0470774
TCGA-IB-AAUR-01A	Primary tumor	Pancreas	0.0544887	0.240763	0.216206	0.310291	0.782802	0.464467	0.170608	0.0461706	0.157091	0.124834	0.114143	0.382613	0.110707	0.166101	0.261871	0.263678	0.0332026	0.479306	0.351909	0.370572	0.27429	0.344216	0.0347042	0.543927	0.191996	0.53178	0.38324	0.545845	0.464364	0.0735212	0.676679	0.121722	0.0791089	0.152973	0.483587	0.264154	0.399492	0.459469	0.446009	0.098949	0.264719	0.077734	0.774953	0.0401466	0.16372	0.839073	0.0636975
TCGA-3A-A9IB-01A	Primary tumor	Pancreas	0.0390834	0.107864	0.114591	0.294426	0.738324	0.387676	0.169532	0.0462507	0.154711	0.0999702	0.0750003	0.291168	0.0660794	0.130318	0.178799	0.355609	0.0340904	0.453105	0.330707	0.377438	0.402818	0.563396	0.0382615	0.529064	0.179557	0.724425	0.285213	0.516868	0.361165	0.0446164	0.367803	0.0689216	0.0404406	0.0992415	0.521693	0.158628	0.432057	0.389815	0.417312	0.219568	0.244558	0.0530464	0.7295	0.0308614	0.0904937	0.720022	0.064371
TCGA-RL-AAAS-01A	Primary tumor	Pancreas	0.047268	0.1986	0.132772	0.339367	0.812122	0.439539	0.171566	0.045172	0.150817	0.113033	0.08766	0.331522	0.0993991	0.163527	0.216593	0.508259	0.032792	0.478841	0.327127	0.257504	0.343861	0.508801	0.0373076	0.530833	0.179187	0.544955	0.320453	0.558311	0.394974	0.0630165	0.51921	0.0990214	0.0699047	0.108769	0.384134	0.187856	0.377859	0.390765	0.390367	0.0569082	0.256042	0.093416	0.682059	0.0312511	0.109581	0.670491	0.0609385
TCGA-2L-AAQJ-01A	Primary tumor	Pancreas	0.043333	0.194514	0.128915	0.377357	0.740314	0.439317	0.175539	0.0467832	0.153221	0.111368	0.438209	0.316591	0.0689237	0.133171	0.215151	0.381725	0.0300092	0.471064	0.345142	0.522825	0.379564	0.565425	0.0378207	0.514944	0.188159	0.773012	0.414744	0.53053	0.399369	0.0448547	0.336758	0.090278	0.0458763	0.162947	0.673439	0.265424	0.588696	0.598692	0.561838	0.321165	0.255099	0.125623	0.772942	0.0351582	0.101503	0.758714	0.0553165
TCGA-HZ-A49H-01A	Primary tumor	Pancreas	0.0446686	0.247991	0.127233	0.37214	0.755545	0.462202	0.155676	0.040163	0.150424	0.116135	0.106996	0.31517	0.0777232	0.162445	0.206101	0.690331	0.0332055	0.46412	0.34665	0.284353	0.374473	0.550439	0.0397134	0.527603	0.174501	0.788848	0.341226	0.545477	0.368164	0.0470015	0.42422	0.0901136	0.053726	0.105805	0.398982	0.227404	0.367486	0.407743	0.407215	0.0518838	0.243746	0.105434	0.71922	0.0316006	0.100582	0.737246	0.0593761
TCGA-HV-A5A3-01A	Primary tumor	Pancreas	0.0291523	0.132148	0.121214	0.298144	0.792772	0.471007	0.180767	0.0405828	0.157299	0.108317	0.102161	0.276163	0.0637205	0.172347	0.179639	0.328397	0.0327962	0.401633	0.357783	0.292774	0.425313	0.710411	0.0359862	0.5732	0.200041	0.870175	0.468672	0.544798	0.382984	0.0423324	0.201708	0.0858992	0.0397318	0.123092	0.570322	0.236405	0.499648	0.483288	0.475968	0.118697	0.257629	0.179523	0.811605	0.0294737	0.068398	0.717257	0.0478599
TCGA-3A-A9IC-01A	Primary tumor	Pancreas	0.0425996	0.095109	0.149212	0.282004	0.774932	0.427467	0.179063	0.0435345	0.158019	0.102066	0.087937	0.289933	0.0615465	0.158146	0.197234	0.438945	0.0315342	0.458095	0.340467	0.480107	0.490893	0.662067	0.0304885	0.522137	0.179461	0.861331	0.272959	0.528041	0.390575	0.0400748	0.366531	0.0716561	0.0428787	0.10209	0.507244	0.150396	0.354272	0.449633	0.403094	0.0425118	0.248866	0.112202	0.760073	0.0342362	0.0997926	0.825712	0.0602574
TCGA-3A-A9IH-01A	Primary tumor	Pancreas	0.0344247	0.13518	0.114526	0.234521	0.757947	0.437994	0.171288	0.0432067	0.15231	0.106917	0.0831774	0.301077	0.0630802	0.0959161	0.181238	0.48486	0.0362611	0.474277	0.327512	0.451767	0.404878	0.641389	0.0340833	0.525426	0.184078	0.756545	0.34743	0.543739	0.372296	0.0549896	0.314039	0.055946	0.0499626	0.0935278	0.667241	0.197002	0.593745	0.618875	0.470239	0.2647	0.255084	0.145439	0.747543	0.0357529	0.0800039	0.775067	0.0654317
TCGA-RB-AA9M-01A	Primary tumor	Pancreas	0.0478062	0.191915	0.13694	0.355907	0.800758	0.450782	0.179435	0.0571068	0.149753	0.113187	0.107482	0.327113	0.079361	0.153209	0.212123	0.570693	0.0387985	0.471762	0.352113	0.323436	0.398692	0.625233	0.0384451	0.518792	0.174666	0.803414	0.350921	0.559942	0.409061	0.0534991	0.425479	0.0858781	0.0626977	0.117009	0.422401	0.174971	0.385065	0.436571	0.412149	0.0522641	0.257488	0.099379	0.654417	0.0364914	0.117296	0.658941	0.0717036
TCGA-XD-AAUL-01A	Primary tumor	Pancreas	0.045348	0.124329	0.122459	0.284847	0.671248	0.413798	0.164663	0.0504969	0.147214	0.106021	0.0783132	0.292993	0.0749263	0.142989	0.19572	0.317511	0.0364211	0.47172	0.308659	0.348534	0.361461	0.536714	0.0368285	0.513502	0.184283	0.620344	0.296996	0.522272	0.356733	0.0448532	0.419703	0.0825094	0.052065	0.115886	0.361996	0.134963	0.367255	0.389604	0.430159	0.0500462	0.247489	0.098298	0.649532	0.0324574	0.105476	0.737603	0.0623136
TCGA-US-A779-01A	Primary tumor	Pancreas	0.0330254	0.238613	0.120238	0.274293	0.651322	0.442026	0.17301	0.0412934	0.150429	0.107591	0.0926612	0.278695	0.0608377	0.176535	0.173002	0.756604	0.0323232	0.45074	0.338008	0.376109	0.442245	0.681159	0.0237382	0.509018	0.18513	0.771568	0.350407	0.546062	0.365879	0.0388752	0.237865	0.0845444	0.0444102	0.0834119	0.53249	0.216489	0.430381	0.384696	0.449628	0.131085	0.248493	0.132191	0.795515	0.0391506	0.0702838	0.834116	0.0726487
TCGA-3A-A9IJ-01A	Primary tumor	Pancreas	0.0330698	0.114842	0.126048	0.466061	0.828024	0.249189	0.148849	0.0446783	0.219943	0.114187	0.0498336	0.364787	0.044002	0.197606	0.175617	0.89296	0.037982	0.466952	0.34192	0.26239	0.415668	0.782073	0.0459743	0.50749	0.12574	0.836895	0.316152	0.596624	0.447895	0.0376863	0.550786	0.138795	0.0509205	0.093178	0.266148	0.297942	0.336464	0.412626	0.396686	0.061874	0.223137	0.237738	0.534796	0.0415331	0.0576775	0.700979	0.0768775
TCGA-3A-A9IN-01A	Primary tumor	Pancreas	0.0387214	0.27706	0.109515	0.453085	0.737048	0.272425	0.163497	0.0469199	0.155246	0.0917257	0.0899092	0.358557	0.0570914	0.0693998	0.188758	0.677554	0.0347532	0.562611	0.329914	0.230191	0.366311	0.589669	0.0501141	0.492106	0.128118	0.555852	0.245226	0.437261	0.442172	0.0479322	0.377346	0.130011	0.0464616	0.133658	0.267313	0.276585	0.355774	0.398355	0.321241	0.0410695	0.235663	0.209684	0.666758	0.035994	0.132605	0.646742	0.0678341
TCGA-3A-A9IU-01A	Primary tumor	Pancreas	0.0359699	0.135084	0.116683	0.211934	0.759421	0.47199	0.173863	0.0476031	0.158107	0.104542	0.0933831	0.304843	0.0615548	0.140347	0.191417	0.365625	0.0400441	0.464502	0.353657	0.281969	0.389327	0.676436	0.0391304	0.535617	0.196135	0.829628	0.256031	0.562339	0.34952	0.050642	0.265197	0.0620896	0.052323	0.16493	0.468477	0.191943	0.376394	0.396834	0.410815	0.0502027	0.256081	0.169995	0.723789	0.0382572	0.0726841	0.696891	0.0627247
TCGA-LB-A9Q5-01A	Primary tumor	Pancreas	0.0363003	0.297149	0.111706	0.377002	0.818183	0.469144	0.170932	0.0395768	0.161608	0.106234	0.0856917	0.322981	0.0531962	0.140999	0.194666	0.634564	0.034493	0.491553	0.327295	0.300507	0.35714	0.62238	0.0334904	0.530843	0.176616	0.712032	0.349308	0.546022	0.363592	0.0416383	0.472427	0.0700861	0.0437457	0.0795476	0.342344	0.228677	0.351306	0.37668	0.409589	0.0444784	0.251807	0.0907263	0.613268	0.0375971	0.0739785	0.691845	0.095329
TCGA-F2-A44H-01A	Primary tumor	Pancreas	0.0396823	0.181276	0.108412	0.356529	0.879087	0.45782	0.172472	0.0477896	0.163826	0.108919	0.103787	0.316594	0.0571303	0.162544	0.194129	0.615356	0.0336796	0.488434	0.347483	0.280189	0.404251	0.664202	0.0343612	0.530062	0.173574	0.854377	0.329455	0.5292	0.402295	0.0475607	0.422614	0.0780874	0.0456387	0.105349	0.343733	0.200571	0.433043	0.401212	0.436302	0.10974	0.251541	0.143539	0.68696	0.0361901	0.100997	0.72427	0.0665694
TCGA-IB-AAUT-01A	Primary tumor	Pancreas	0.0573178	0.245009	0.142483	0.350182	0.804975	0.448652	0.171043	0.0582466	0.165432	0.12091	0.115086	0.335042	0.0810703	0.167488	0.207608	0.623107	0.0451605	0.493163	0.353261	0.243728	0.340163	0.546614	0.0609965	0.526189	0.176172	0.758231	0.328416	0.534605	0.396937	0.077417	0.495071	0.0989555	0.0565254	0.122285	0.317963	0.175362	0.371517	0.391741	0.371882	0.0862517	0.24747	0.0860375	0.557937	0.0470523	0.121971	0.597053	0.0835034
TCGA-2J-AAB4-01A	Primary tumor	Pancreas	0.0342826	0.286184	0.0781654	0.328688	0.7859	0.415913	0.173068	0.042031	0.153922	0.111979	0.0743025	0.285273	0.0600336	0.128558	0.173017	0.554494	0.033458	0.475342	0.291915	0.278801	0.35395	0.607709	0.0329155	0.511249	0.179005	0.644141	0.33433	0.518892	0.362371	0.0412904	0.355074	0.0667339	0.0477913	0.117876	0.482044	0.130441	0.341425	0.450152	0.388807	0.0521734	0.247766	0.109027	0.691003	0.0316716	0.0795596	0.717689	0.0663233
TCGA-3A-A9IX-01A	Primary tumor	Pancreas	0.0422092	0.227055	0.0850722	0.317665	0.774702	0.450847	0.182392	0.0458582	0.159329	0.109955	0.0816114	0.328826	0.0842343	0.114928	0.194168	0.574755	0.0314136	0.494962	0.328849	0.24649	0.354731	0.573841	0.030773	0.539602	0.168521	0.667597	0.298913	0.53577	0.370397	0.0444227	0.510894	0.0886052	0.0567959	0.125992	0.375926	0.185408	0.353197	0.397792	0.417752	0.0539638	0.247437	0.0671336	0.676609	0.0362152	0.111109	0.779677	0.0602888
TCGA-3A-A9IV-01A	Primary tumor	Pancreas	0.0426925	0.683785	0.0323226	0.480562	0.603241	0.344034	0.23129	0.0510356	0.171248	0.0986879	0.0727457	0.298449	0.0487143	0.142907	0.23843	0.836821	0.0387419	0.598644	0.303951	0.230582	0.411799	0.645065	0.0653617	0.546347	0.122571	0.224746	0.147607	0.533243	0.485211	0.0508086	0.23222	0.177409	0.0521567	0.15694	0.213784	0.280343	0.286829	0.402937	0.406999	0.0683151	0.251218	0.2452	0.602079	0.0452583	0.116514	0.68745	0.0646911
TCGA-IB-AAUP-01A	Primary tumor	Pancreas	0.0832659	0.198876	0.181367	0.283488	0.798705	0.440159	0.163997	0.0574179	0.159015	0.118224	0.123755	0.371985	0.0990351	0.16035	0.242557	0.328816	0.0338634	0.467737	0.363781	0.360539	0.258891	0.357118	0.0606332	0.537434	0.194031	0.431497	0.3753	0.534268	0.448752	0.0809576	0.59517	0.115739	0.0764423	0.172754	0.528125	0.224801	0.400371	0.471891	0.385995	0.198407	0.263527	0.0956588	0.666346	0.0550502	0.158378	0.629927	0.0571818
TCGA-HV-A7OL-01A	Primary tumor	Pancreas	0.0469555	0.156669	0.152645	0.304	0.723828	0.440037	0.152972	0.0590515	0.158935	0.114896	0.0837779	0.324062	0.0678431	0.136886	0.227696	0.145813	0.0391844	0.469088	0.327672	0.472122	0.326701	0.458631	0.0332294	0.53001	0.179258	0.570248	0.356481	0.527082	0.36588	0.0678629	0.341694	0.074456	0.0753038	0.134492	0.691326	0.20503	0.529937	0.57111	0.507071	0.371275	0.249916	0.111247	0.774951	0.0345708	0.0855853	0.830956	0.0584865
TCGA-S4-A8RM-01A	Primary tumor	Pancreas	0.0399836	0.212492	0.126175	0.262508	0.721811	0.454818	0.175779	0.0474341	0.154584	0.112996	0.0976091	0.279228	0.0661676	0.139157	0.187369	0.593536	0.038381	0.469622	0.368575	0.560807	0.406585	0.657034	0.0534044	0.557227	0.192544	0.863184	0.413412	0.557386	0.397086	0.0606808	0.212935	0.0846516	0.0468734	0.153578	0.698019	0.222189	0.37202	0.56766	0.579522	0.454168	0.248602	0.196416	0.744224	0.0549186	0.077573	0.634321	0.0487265
TCGA-FB-AAQ3-01A	Primary tumor	Pancreas	0.0413528	0.257459	0.111366	0.323001	0.786401	0.441424	0.182226	0.0463567	0.158584	0.104075	0.108981	0.293807	0.0675044	0.164318	0.183215	0.466612	0.0332567	0.468696	0.340835	0.412133	0.440399	0.692892	0.0345556	0.545656	0.181005	0.63918	0.39227	0.548204	0.399325	0.0481867	0.32947	0.1094	0.0479539	0.191008	0.538141	0.2151	0.489959	0.475803	0.457333	0.0935619	0.264268	0.123547	0.747819	0.0401125	0.092651	0.775869	0.060464
TCGA-HZ-A9TJ-06A	Primary tumor	Pancreas	0.0408428	0.0928414	0.0484128	0.305032	0.767218	0.45772	0.208265	0.0425408	0.172486	0.10782	0.0326665	0.275487	0.0594258	0.127916	0.193627	0.30615	0.0395154	0.442547	0.29449	0.38176	0.387204	0.649855	0.041299	0.536965	0.178557	0.71757	0.283478	0.543626	0.333827	0.0510456	0.190762	0.072716	0.0471118	0.207755	0.712357	0.231548	0.341681	0.505345	0.489904	0.171121	0.260136	0.185861	0.797449	0.0383755	0.0692469	0.765589	0.093569
TCGA-IB-AAUQ-01A	Primary tumor	Pancreas	0.0516379	0.125205	0.0674903	0.375899	0.57992	0.396704	0.200701	0.0522421	0.16526	0.103437	0.0340545	0.220586	0.0682376	0.150384	0.127486	0.345071	0.0401471	0.496828	0.303188	0.318154	0.485156	0.680498	0.0433931	0.527189	0.157245	0.20209	0.249223	0.507233	0.385572	0.0500066	0.38674	0.0887824	0.0593183	0.171031	0.470343	0.1619	0.369068	0.305678	0.392379	0.234084	0.232185	0.116645	0.67782	0.0450242	0.109809	0.693439	0.0562754
TCGA-Q3-AA2A-01A	Primary tumor	Pancreas	0.0495669	0.113029	0.114538	0.276804	0.731939	0.453072	0.160014	0.0548051	0.153801	0.110452	0.0997379	0.294665	0.0612258	0.127044	0.206082	0.292848	0.0432155	0.482247	0.362239	0.287859	0.379959	0.570657	0.0608747	0.533612	0.196841	0.792066	0.367487	0.543625	0.3512	0.0643709	0.335204	0.0829567	0.047526	0.100215	0.457313	0.193492	0.371955	0.415083	0.406123	0.0970547	0.252929	0.149829	0.688356	0.0520643	0.110439	0.588444	0.0588671
TCGA-2J-AAB1-01A	Primary tumor	Pancreas	0.0485008	0.315503	0.0534089	0.341783	0.535642	0.398052	0.191528	0.0479338	0.145159	0.107946	0.352623	0.239204	0.0711717	0.156613	0.120622	0.328198	0.0415419	0.445507	0.297925	0.521878	0.393365	0.653213	0.0374442	0.529014	0.157669	0.176592	0.43622	0.536779	0.29662	0.0462425	0.328767	0.0840606	0.058151	0.414697	0.622697	0.161065	0.580494	0.50209	0.553142	0.450114	0.25366	0.179886	0.771065	0.0549335	0.0884827	0.845668	0.0533342
TCGA-FB-AAPU-01A	Primary tumor	Pancreas	0.0405789	0.159025	0.126032	0.276034	0.724627	0.459671	0.17624	0.0437243	0.156435	0.107671	0.0948615	0.310118	0.10283	0.123131	0.204597	0.604017	0.0301018	0.521956	0.330907	0.484412	0.374673	0.637352	0.0324119	0.529769	0.177021	0.782888	0.275061	0.529288	0.364872	0.0428895	0.216915	0.120208	0.0461418	0.111477	0.596091	0.263689	0.381532	0.491094	0.467752	0.182005	0.255987	0.232246	0.84313	0.0310129	0.0710673	0.819178	0.046352
TCGA-2J-AABR-01A	Primary tumor	Pancreas	0.0545991	0.251835	0.0688209	0.366284	0.668664	0.429768	0.0856995	0.0539353	0.17593	0.11275	0.038499	0.283192	0.103098	0.147351	0.154499	0.431792	0.0454421	0.484399	0.3042	0.288674	0.373473	0.524079	0.0438295	0.5301	0.158204	0	0.24447	0.5392	0.339484	0.0707744	0.556112	0.116801	0.0698892	0.120931	0.394005	0.208625	0.347252	0.349555	0.431617	0.0708453	0.256028	0.102662	0.694387	0.0493385	0.134949	0.835125	0.0698333
TCGA-HV-AA8V-01A	Primary tumor	Pancreas	0.0444929	0.129207	0.0874889	0.383111	0.664573	0.412649	0.182082	0.0415438	0.159842	0.108036	0.0822597	0.302936	0.081007	0.138474	0.16862	0.227421	0.0382973	0.482475	0.290382	0.346996	0.414489	0.557747	0.0328686	0.525871	0.170024	0.469691	0.281096	0.516159	0.399039	0.0503464	0.442054	0.0717037	0.0527529	0.105547	0.431089	0.133954	0.402171	0.397424	0.412235	0.0746601	0.257255	0.113331	0.768355	0.0366176	0.119698	0.821832	0.0509852
TCGA-2J-AAB9-01A	Primary tumor	Pancreas	0.0570579	0.222086	0.0672053	0.381217	0.61422	0.433859	0.198198	0.0560461	0.16635	0.108926	0.0546424	0.319301	0.0931406	0.144401	0.130395	0.460247	0.0458783	0.489598	0.287722	0.277866	0.408873	0.650258	0.0427385	0.54867	0.145526	0.183472	0.237026	0.54009	0.385126	0.0578477	0.509309	0.0952872	0.0613501	0.113147	0.433824	0.213806	0.336928	0.269237	0.410433	0.0595948	0.25785	0.130075	0.758249	0.0493936	0.105459	0.805858	0.0751242
TCGA-HZ-A9TJ-01A	Primary tumor	Pancreas	0.0478476	0.168133	0.0513817	0.244684	0.533977	0.464614	0.192849	0.0579754	0.163616	0.104328	0.0439853	0.276722	0.0700523	0.116364	0.19084	0.683711	0.0409211	0.4876	0.326207	0.403878	0.429463	0.690818	0.0428798	0.537477	0.178643	0.761627	0.231152	0.559085	0.371895	0.0453701	0.170896	0.0977806	0.0463115	0.174509	0.665426	0.153881	0.366387	0.447012	0.449924	0.1375	0.255885	0.152411	0.776942	0.0501676	0.0734701	0.739858	0.0562328
TCGA-XD-AAUI-01A	Primary tumor	Pancreas	0.0537839	0.144423	0.0959497	0.313054	0.646652	0.411307	0.177872	0.0508917	0.162259	0.113166	0.0921593	0.329318	0.0804052	0.128624	0.153716	0.273054	0.0342265	0.462141	0.287003	0.323386	0.390718	0.505412	0.0349684	0.533267	0.158333	0.164824	0.208565	0.528757	0.402969	0.0439543	0.4878	0.103943	0.0589073	0.117777	0.424476	0.147713	0.334721	0.325765	0.406183	0.170478	0.261948	0.122403	0.726295	0.0468661	0.147458	0.843929	0.0549395
TCGA-2J-AABH-01A	Primary tumor	Pancreas	0.0438848	0.11644	0.0502816	0.337332	0.71662	0.502401	0.183264	0.04338	0.156162	0.106025	0.079624	0.313617	0.0523663	0.111109	0.160923	0.315951	0.0368219	0.450269	0.29502	0.486257	0.380644	0.706506	0.0350555	0.529895	0.170172	0.804442	0.319769	0.527592	0.40679	0.0372132	0.247706	0.0930815	0.0431497	0.107113	0.594294	0.228264	0.329257	0.465899	0.526811	0.333897	0.248724	0.119635	0.802506	0.034366	0.0695021	0.788635	0.0571071
TCGA-2J-AABI-01A	Primary tumor	Pancreas	0.0501626	0.416069	0.0391523	0.346713	0.656295	0.407591	0.214269	0.0459505	0.163508	0.103215	0.066147	0.276102	0.108188	0.177861	0.133836	0.55868	0.0390304	0.470052	0.301139	0.546467	0.345889	0.595781	0.0349927	0.550645	0.165275	0.529582	0.368773	0.471042	0.474269	0.0493452	0.401103	0.126425	0.0593469	0.152284	0.581713	0.488161	0.59482	0.451879	0.437051	0.138957	0.253802	0.106845	0.807731	0.0402073	0.0889892	0.87438	0.046909
TCGA-2J-AABO-01A	Primary tumor	Pancreas	0.0370691	0.200609	0.0972196	0.341372	0.646184	0.39255	0.188974	0.0377963	0.157158	0.109464	0.385426	0.324509	0.0725162	0.150323	0.167602	0.289479	0.0340446	0.464842	0.298568	0.486873	0.450799	0.684471	0.0335825	0.522855	0.186123	0.738439	0.373789	0.532684	0.387349	0.105161	0.3591	0.0735142	0.0492141	0.258464	0.640004	0.189647	0.377452	0.539909	0.515254	0.374941	0.275925	0.149486	0.798484	0.0394603	0.122107	0.847991	0.0537686
TCGA-FB-AAQ1-01A	Primary tumor	Pancreas	0.0534762	0.323179	0.053603	0.330405	0.804279	0.435411	0.188842	0.0542453	0.212629	0.10692	0.08808	0.313673	0.0710214	0.114439	0.192854	0.498269	0.0383443	0.485812	0.302781	0.45127	0.393747	0.636077	0.0373441	0.554306	0.182909	0.237988	0.316323	0.5448	0.387499	0.0436084	0.371485	0.0939133	0.0614773	0.111554	0.565514	0.188306	0.437751	0.60083	0.488438	0.356531	0.264987	0.179054	0.769844	0.0357827	0.0792495	0.801604	0.0621223
TCGA-HZ-8001-01A	Primary tumor	Pancreas	0.0555906	0.192839	0.181134	0.346664	0.779309	0.447169	0.176673	0.0559899	0.155977	0.118821	0.119653	0.342751	0.0852685	0.177082	0.227528	0.480249	0.035686	0.474861	0.358091	0.401188	0.368768	0.536234	0.0412738	0.531469	0.168956	0.640126	0.440754	0.536903	0.442993	0.0620753	0.45782	0.109074	0.0621868	0.17168	0.507416	0.247564	0.530704	0.488299	0.495669	0.289046	0.25253	0.105795	0.705162	0.0503403	0.121373	0.77631	0.0632498
TCGA-IB-7891-01A	Primary tumor	Pancreas	0.0561014	0.258596	0.149238	0.34729	0.777102	0.466933	0.181262	0.0539825	0.173106	0.119523	0.116207	0.327344	0.0908034	0.166828	0.22322	0.593119	0.0472807	0.494484	0.362331	0.353995	0.366564	0.551722	0.0441062	0.542337	0.175686	0.766655	0.403498	0.553971	0.426098	0.0617454	0.435071	0.106086	0.0621144	0.164223	0.505008	0.20951	0.496051	0.447525	0.425118	0.214184	0.256427	0.107532	0.676492	0.0480022	0.113758	0.705814	0.0689662
TCGA-IB-7893-01A	Primary tumor	Pancreas	0.041652	0.108089	0.1543	0.3399	0.779007	0.41096	0.172091	0.0532147	0.164415	0.113751	0.109191	0.304817	0.0758223	0.169248	0.195159	0.369643	0.0402581	0.474099	0.351247	0.403359	0.505513	0.684748	0.0436897	0.548737	0.192171	0.885899	0.35085	0.568302	0.409776	0.0594149	0.383993	0.0704253	0.0525253	0.247319	0.535914	0.121604	0.395392	0.409533	0.428646	0.146128	0.25446	0.150668	0.66629	0.0457524	0.113971	0.751196	0.0612785
TCGA-IB-7897-01A	Primary tumor	Pancreas	0.0486347	0.176741	0.181222	0.369297	0.794576	0.416837	0.172895	0.0584076	0.157927	0.122408	0.127272	0.352464	0.0985683	0.170756	0.223527	0.579251	0.0381547	0.492238	0.365634	0.299042	0.393875	0.536343	0.0413742	0.529857	0.169449	0.770532	0.346537	0.556565	0.441881	0.0675726	0.586818	0.109092	0.0602462	0.136322	0.406804	0.200627	0.393153	0.443602	0.395214	0.076934	0.251805	0.090529	0.685098	0.0563583	0.135311	0.758096	0.0707631
TCGA-HZ-8002-01A	Primary tumor	Pancreas	0.0500355	0.171579	0.129577	0.354671	0.838317	0.456621	0.172314	0.0562531	0.168387	0.125255	0.113536	0.319007	0.0728073	0.16678	0.212999	0.6335	0.0382558	0.482533	0.35781	0.263131	0.399297	0.598119	0.0414702	0.529581	0.175982	0.821006	0.375854	0.548606	0.417039	0.0568647	0.469591	0.090369	0.0591468	0.112917	0.441395	0.176963	0.387233	0.405052	0.393646	0.111293	0.254933	0.0849548	0.698631	0.0414389	0.111833	0.750762	0.0741193
TCGA-IN-A6RJ-01A	Primary tumor	Stomach	0.0476556	0.337241	0.116964	0.316264	0.675595	0.406542	0.171594	0.0451854	0.164858	0.108793	0.228964	0.292841	0.08692	0.159919	0.2101	0.616877	0.0324742	0.472215	0.326618	0.445688	0.332034	0.486094	0.0334492	0.543023	0.17467	0.576935	0.380881	0.495088	0.371482	0.0513386	0.425843	0.0866456	0.047733	0.417047	0.556253	0.199016	0.569531	0.499157	0.45749	0.412986	0.263478	0.102851	0.791357	0.0442997	0.122238	0.878459	0.070262
TCGA-BR-8589-01A	Primary tumor	Stomach	0.160818	0.619807	0.183115	0.268189	0.788202	0.462608	0.307761	0.103467	0.220225	0.163081	0.601111	0.372034	0.240609	0.202009	0.304202	0.665394	0.0350736	0.568306	0.373875	0.621185	0.364964	0.583764	0.0979939	0.588955	0.563914	0.664229	0.591185	0.622054	0.51271	0.0554809	0.544581	0.349385	0.077852	0.475919	0.744199	0.470167	0.694561	0.678852	0.649181	0.588936	0.509093	0.641752	0.797423	0.117137	0.133625	0.76032	0.193316
TCGA-D7-6818-01A	Primary tumor	Stomach	0.0500976	0.348513	0.133023	0.331875	0.761843	0.378937	0.170717	0.0634131	0.141096	0.105198	0.125543	0.355324	0.0724737	0.17922	0.165959	0.620626	0.0471741	0.437141	0.365396	0.375072	0.356239	0.503855	0.0398955	0.519719	0.165879	0.718045	0.292393	0.526501	0.457863	0.0562409	0.417147	0.101578	0.0533768	0.313248	0.618926	0.255818	0.385171	0.560319	0.300861	0.515028	0.260451	0.16453	0.67584	0.04663	0.101496	0.560085	0.0645084
TCGA-BR-8384-01A	Primary tumor	Stomach	0.0537975	0.190631	0.179875	0.344923	0.785007	0.424383	0.175932	0.0523951	0.154974	0.115155	0.278736	0.336649	0.106729	0.166967	0.21941	0.731873	0.0382277	0.485974	0.357091	0.453869	0.497237	0.631785	0.0417282	0.540496	0.170139	0.793594	0.417822	0.561607	0.404868	0.0636851	0.485625	0.089355	0.0528109	0.391234	0.54967	0.234731	0.574653	0.528358	0.413604	0.392671	0.258856	0.190517	0.721269	0.0387555	0.144404	0.754091	0.0872318
TCGA-BR-8483-01A	Primary tumor	Stomach	0.0314879	0.497635	0.125242	0.309681	0.910816	0.486218	0.171052	0.0604427	0.164326	0.118599	0.446338	0.360196	0.0643239	0.201554	0.190024	0.795614	0.0335807	0.498358	0.331427	0.651244	0.4683	0.830752	0.0454707	0.560777	0.20306	0.622676	0.522661	0.59121	0.427806	0.05026	0.203884	0.109523	0.0437623	0.343847	0.696007	0.279456	0.728453	0.645204	0.450224	0.739358	0.257685	0.412127	0.82333	0.0327329	0.0683497	0.813945	0.0687133
TCGA-BR-8484-01A	Primary tumor	Stomach	0.0689511	0.227296	0.153837	0.256894	0.591517	0.452352	0.159238	0.0436636	0.151506	0.123403	0.131281	0.339729	0.112957	0.0955714	0.253081	0.697317	0.0309048	0.472737	0.354832	0.446179	0.368286	0.501356	0.0371899	0.526227	0.196899	0.328026	0.370978	0.54627	0.414224	0.0666596	0.432397	0.154975	0.0869496	0.309761	0.658862	0.328549	0.384394	0.428174	0.379713	0.336253	0.256362	0.167655	0.770553	0.0309697	0.140074	0.89198	0.0790428
TCGA-BR-7958-01A	Primary tumor	Stomach	0.0522235	0.492869	0.150647	0.226283	0.683484	0.432998	0.168051	0.0483383	0.159899	0.108223	0.491054	0.343619	0.148245	0.134487	0.25503	0.558757	0.0350074	0.477867	0.351422	0.583175	0.339382	0.475724	0.0362661	0.563491	0.568962	0.58525	0.54283	0.631631	0.400699	0.0511779	0.407254	0.173396	0.0646385	0.520672	0.670599	0.411445	0.619775	0.570588	0.60216	0.533064	0.264676	0.5193	0.804956	0.0339965	0.0943091	0.893368	0.0650088
TCGA-BR-A44U-01A	Primary tumor	Stomach	0.0447645	0.279758	0.126644	0.244418	0.755709	0.409021	0.172697	0.056059	0.151953	0.107458	0.491827	0.337063	0.125995	0.161006	0.20079	0.746638	0.0360278	0.483495	0.378512	0.596587	0.408887	0.656662	0.0472264	0.540171	0.17712	0.697125	0.555241	0.558743	0.394528	0.0473794	0.332465	0.20527	0.0541549	0.565475	0.591534	0.295896	0.655161	0.520812	0.384594	0.63195	0.25286	0.158744	0.786263	0.0427333	0.0686249	0.735563	0.0647391
TCGA-F1-A448-01A	Primary tumor	Stomach	0.0558992	0.277873	0.168853	0.312726	0.694709	0.440406	0.172278	0.0553662	0.154199	0.119786	0.420669	0.34028	0.114177	0.174227	0.247908	0.599533	0.0378086	0.476762	0.346224	0.501184	0.356265	0.476198	0.045797	0.539064	0.178124	0.69827	0.480319	0.546583	0.380123	0.0467463	0.535096	0.153399	0.074275	0.472222	0.610152	0.258498	0.610134	0.562121	0.45792	0.443709	0.25921	0.442642	0.704269	0.0366396	0.124535	0.710329	0.0632469
TCGA-FP-8211-01A	Primary tumor	Stomach	0.0371462	0.126117	0.152621	0.195072	0.850742	0.47491	0.18101	0.046919	0.157871	0.109967	0.102285	0.333349	0.0722171	0.150982	0.185979	0.649976	0.0335334	0.473234	0.360078	0.365902	0.38014	0.641131	0.0335592	0.530653	0.199521	0.878464	0.342506	0.544593	0.378587	0.0487591	0.359138	0.0916475	0.0515519	0.122894	0.658543	0.226317	0.532102	0.592122	0.405286	0.489545	0.254659	0.221508	0.863291	0.036567	0.0911168	0.889623	0.054063
TCGA-D7-8570-01A	Primary tumor	Stomach	0.0570058	0.483476	0.182062	0.345403	0.806312	0.431527	0.281226	0.0738726	0.158533	0.146287	0.372265	0.39652	0.183238	0.186596	0.291438	0.472699	0.0346578	0.580945	0.35299	0.553872	0.346954	0.550329	0.0386794	0.572953	0.515429	0.607659	0.547608	0.635299	0.480712	0.425586	0.588458	0.19291	0.0931589	0.468043	0.683631	0.565687	0.639046	0.582388	0.58168	0.515577	0.484966	0.544094	0.791344	0.0368755	0.141656	0.836533	0.0768609
TCGA-FP-8631-01A	Primary tumor	Stomach	0.034905	0.094872	0.114544	0.236854	0.813193	0.451092	0.172109	0.0553459	0.151467	0.101822	0.17524	0.304165	0.0606949	0.131516	0.182463	0.668096	0.0352421	0.490591	0.337094	0.307762	0.487209	0.689815	0.0421507	0.520265	0.198663	0.839504	0.243338	0.545903	0.314503	0.042049	0.294787	0.0909192	0.0440441	0.13191	0.265944	0.145432	0.645465	0.314957	0.244105	0.346663	0.253796	0.18941	0.512453	0.0334091	0.0810363	0.523345	0.0563867
TCGA-IN-A6RP-01A	Primary tumor	Stomach	0.0396763	0.375779	0.15496	0.23649	0.765213	0.447765	0.161405	0.0488463	0.162914	0.110647	0.53662	0.324284	0.0605186	0.166769	0.231808	0.381482	0.032336	0.483962	0.33649	0.542366	0.335053	0.534612	0.0334681	0.53658	0.185392	0.716081	0.459922	0.504891	0.379398	0.0570194	0.272815	0.0617645	0.0651539	0.566313	0.685074	0.176557	0.721746	0.557707	0.542941	0.520326	0.250014	0.142475	0.834299	0.0351499	0.0633753	0.885485	0.0671855
TCGA-D7-8572-01A	Primary tumor	Stomach	0.0496579	0.356348	0.14708	0.294155	0.7604	0.456141	0.178334	0.0488719	0.156926	0.11261	0.105481	0.351683	0.0856749	0.167019	0.227278	0.516448	0.0338036	0.4794	0.355173	0.313034	0.401971	0.588157	0.0354471	0.519114	0.173198	0.649965	0.30052	0.553752	0.415514	0.0469827	0.533068	0.0958916	0.0548343	0.15278	0.286342	0.281795	0.675183	0.433788	0.370937	0.165051	0.251501	0.0861666	0.575065	0.0363573	0.100473	0.580756	0.0597597
TCGA-BR-8381-01A	Primary tumor	Stomach	0.0697154	0.413039	0.190898	0.312636	0.615056	0.465103	0.329586	0.0676596	0.158221	0.150956	0.503887	0.403592	0.209229	0.176443	0.303438	0.572289	0.0348508	0.529987	0.366979	0.516908	0.338366	0.548076	0.0541989	0.569711	0.387069	0.65301	0.52906	0.589724	0.446191	0.446044	0.585818	0.230441	0.108188	0.479684	0.631516	0.413023	0.664174	0.59969	0.538831	0.513865	0.431893	0.368984	0.765224	0.0373057	0.149814	0.768883	0.0614384
TCGA-BR-8289-01A	Primary tumor	Stomach	0.0410752	0.640393	0.113847	0.201557	0.851237	0.475285	0.222384	0.0456329	0.159398	0.113315	0.103097	0.318556	0.0772933	0.161759	0.197816	0.782731	0.0358047	0.494765	0.339945	0.606802	0.434402	0.742162	0.0284725	0.54182	0.191448	0.722951	0.536366	0.547506	0.357975	0.040303	0.387534	0.0714644	0.0477122	0.237946	0.381102	0.212499	0.712125	0.51675	0.430052	0.645086	0.252246	0.156518	0.763808	0.0348378	0.0741446	0.784308	0.0581848
TCGA-RD-A7BS-01A	Primary tumor	Stomach	0.0505903	0.227297	0.147613	0.29434	0.748958	0.417724	0.173275	0.043775	0.164291	0.103846	0.0950149	0.328896	0.093355	0.135343	0.215705	0.606842	0.0359523	0.474024	0.332506	0.41019	0.365633	0.545932	0.0267625	0.537007	0.19054	0.468549	0.382646	0.519602	0.398232	0.0636073	0.384596	0.127405	0.0560347	0.409603	0.519108	0.233439	0.505689	0.427715	0.388094	0.4259	0.24035	0.124605	0.779757	0.0370522	0.113951	0.871908	0.0627591
TCGA-BR-8360-01A	Primary tumor	Stomach	0.0449356	0.406219	0.133478	0.208316	0.817463	0.500161	0.177135	0.0444111	0.159131	0.116208	0.584723	0.356189	0.120633	0.183168	0.213441	0.632285	0.0319865	0.510205	0.35121	0.619148	0.384872	0.61539	0.0341853	0.558045	0.18446	0.70681	0.517875	0.549569	0.459468	0.0427477	0.393107	0.084739	0.0638176	0.599761	0.671977	0.370836	0.716719	0.635473	0.556885	0.591998	0.259603	0.606303	0.813343	0.0334715	0.0646162	0.919348	0.0528647
TCGA-D7-8573-01A	Primary tumor	Stomach	0.107713	0.532252	0.164213	0.376175	0.499565	0.481642	0.31891	0.0681025	0.179911	0.143441	0.47793	0.337412	0.228456	0.205747	0.239773	0.675637	0.0351731	0.617066	0.35608	0.602491	0.386044	0.66119	0.102271	0.586066	0.297647	0.646378	0.52049	0.626757	0.466467	0.365182	0.287643	0.384173	0.0560465	0.546181	0.665054	0.674506	0.633634	0.530949	0.581142	0.65371	0.654041	0.721743	0.814134	0.033637	0.0739994	0.85792	0.340963
TCGA-BR-8372-01A	Primary tumor	Stomach	0.0536939	0.409207	0.197863	0.217809	0.608705	0.393778	0.165007	0.0817759	0.151035	0.113755	0.661835	0.340555	0.149224	0.199973	0.259169	0.548983	0.0350117	0.621531	0.3312	0.587746	0.312373	0.572135	0.0308085	0.539768	0.1876	0.835628	0.595845	0.567064	0.430581	0.0406313	0.277164	0.131717	0.0672891	0.603633	0.580838	0.231734	0.731554	0.587818	0.53259	0.635849	0.319134	0.693879	0.804155	0.0467617	0.0717434	0.935448	0.0695332
TCGA-BR-8362-01A	Primary tumor	Stomach	0.0452158	0.215568	0.195672	0.299228	0.662414	0.423489	0.180794	0.0519632	0.163268	0.112486	0.286732	0.366567	0.0811936	0.174505	0.314798	0.534331	0.0296825	0.58466	0.35768	0.528328	0.428402	0.578973	0.0364185	0.558464	0.186501	0.610751	0.366391	0.549147	0.447712	0.044984	0.397383	0.113899	0.0519119	0.518853	0.610862	0.225464	0.46421	0.567438	0.473343	0.537976	0.225535	0.490871	0.789974	0.03252	0.0900517	0.928432	0.0696862
TCGA-BR-8370-01A	Primary tumor	Stomach	0.0409967	0.62321	0.147043	0.263278	0.708101	0.443481	0.169065	0.0495971	0.154063	0.114817	0.566902	0.3277	0.0922927	0.189964	0.240245	0.730363	0.033119	0.476333	0.352109	0.617642	0.398835	0.60036	0.0365878	0.549766	0.197077	0.778666	0.540021	0.553029	0.360319	0.0437271	0.23797	0.102295	0.0573261	0.555324	0.739709	0.430737	0.729992	0.60206	0.519985	0.546822	0.461808	0.661525	0.795932	0.036001	0.0782063	0.860827	0.0630655
TCGA-VQ-A8DU-01A	Primary tumor	Stomach	0.0357548	0.135704	0.116322	0.209653	0.798125	0.401726	0.16028	0.0410352	0.125105	0.100497	0.0799915	0.302878	0.0609346	0.0997736	0.192735	0.73401	0.0295844	0.466599	0.316274	0.243236	0.379094	0.663277	0.0392915	0.503127	0.181159	0.611164	0.243242	0.504578	0.371551	0.055715	0.415877	0.0784771	0.042389	0.106716	0.242977	0.253894	0.34806	0.393839	0.227696	0.238153	0.243018	0.117025	0.698083	0.0293094	0.0634957	0.752393	0.0514292
TCGA-R5-A7O7-01A	Primary tumor	Stomach	0.0507162	0.18562	0.0693582	0.265606	0.725855	0.397716	0.158266	0.0469196	0.146869	0.11783	0.306917	0.27501	0.0806596	0.115604	0.162458	0.437793	0.0347787	0.490234	0.274576	0.346824	0.310391	0.433696	0.035074	0.51235	0.127064	0.11322	0.406758	0.509702	0.357324	0.0475333	0.610181	0.105236	0.0717385	0.462047	0.510979	0.218304	0.510374	0.411233	0.420175	0.465738	0.243771	0.090767	0.644126	0.0376166	0.112027	0.927743	0.060135
TCGA-RD-A8N1-01A	Primary tumor	Stomach	0.061344	0.177071	0.181088	0.208407	0.744487	0.443017	0.165245	0.0427022	0.150638	0.113352	0.132886	0.367512	0.0981335	0.153596	0.236731	0.494076	0.0268163	0.466239	0.350415	0.305386	0.299545	0.478365	0.0443819	0.536479	0.183603	0.615112	0.325478	0.521107	0.411757	0.074257	0.511115	0.116304	0.0769629	0.154668	0.501373	0.260602	0.369516	0.430548	0.342178	0.394026	0.255979	0.109929	0.704775	0.0309247	0.128897	0.708275	0.050929
TCGA-BR-8380-01A	Primary tumor	Stomach	0.0413478	0.146077	0.185604	0.319474	0.678993	0.445406	0.178933	0.0472014	0.149154	0.113563	0.40405	0.352991	0.104909	0.17041	0.221783	0.742336	0.0358079	0.497972	0.342941	0.478803	0.454854	0.64323	0.0300548	0.540356	0.187038	0.781368	0.467475	0.556754	0.382107	0.0604568	0.385666	0.0996788	0.0513142	0.441677	0.587687	0.273591	0.603885	0.530131	0.508152	0.441105	0.26341	0.447668	0.718763	0.0344167	0.107687	0.843641	0.0724542
TCGA-BR-8371-01A	Primary tumor	Stomach	0.0524757	0.14054	0.181673	0.375316	0.759665	0.452741	0.181127	0.0477167	0.155074	0.113619	0.238266	0.358982	0.104409	0.173622	0.23598	0.65537	0.0347924	0.5109	0.356415	0.415178	0.456505	0.604241	0.0311282	0.532461	0.181935	0.767796	0.395159	0.584367	0.392987	0.0491098	0.546917	0.0931529	0.0600499	0.257856	0.481834	0.237906	0.509883	0.505524	0.418161	0.331047	0.262025	0.137312	0.736435	0.0381302	0.143922	0.858719	0.0717235
TCGA-BR-7723-01A	Primary tumor	Stomach	0.0459841	0.711436	0.130643	0.375298	0.741733	0.428772	0.165439	0.0571691	0.168567	0.114326	0.115242	0.351764	0.087103	0.079016	0.209213	0.717333	0.0360949	0.483202	0.376904	0.248523	0.383176	0.653892	0.0382137	0.535347	0.161395	0.629659	0.342051	0.533871	0.374028	0.0519424	0.483622	0.0863716	0.0638743	0.40452	0.259565	0.17493	0.505232	0.606342	0.231953	0.0555718	0.241434	0.104981	0.452053	0.0390025	0.115882	0.78082	0.0681309
TCGA-BR-8367-01A	Primary tumor	Stomach	0.0407858	0.263578	0.170296	0.313899	0.758395	0.402815	0.175409	0.0496431	0.159596	0.108879	0.471041	0.333321	0.0930012	0.158304	0.21484	0.751487	0.0331159	0.502544	0.351151	0.520107	0.448007	0.604474	0.0328708	0.528379	0.174715	0.683756	0.474081	0.553424	0.378685	0.0516525	0.384328	0.124625	0.0514806	0.501371	0.637913	0.203661	0.598129	0.553586	0.484847	0.474412	0.289036	0.231417	0.76407	0.0341772	0.114236	0.86015	0.0658457
TCGA-FP-8209-01A	Primary tumor	Stomach	0.0741491	0.196947	0.218535	0.365876	0.817446	0.447333	0.175652	0.0504202	0.166705	0.117766	0.124239	0.378192	0.130692	0.164034	0.255356	0.521191	0.0355286	0.490348	0.352756	0.353357	0.405702	0.513835	0.0360489	0.558418	0.185117	0.688597	0.39182	0.569832	0.4442	0.0538099	0.619577	0.117339	0.0635122	0.190289	0.462184	0.191775	0.443397	0.468111	0.463801	0.24257	0.268324	0.112995	0.753741	0.0360818	0.166743	0.912586	0.0694052
TCGA-D7-A6F2-01A	Primary tumor	Stomach	0.0367446	0.453799	0.154159	0.239684	0.739894	0.404117	0.173843	0.0420194	0.11489	0.0979018	0.209175	0.343163	0.0701542	0.114231	0.165161	0.602615	0.0294631	0.465089	0.346594	0.280868	0.36659	0.633132	0.0272694	0.482105	0.138329	0.415013	0.219497	0.519626	0.421373	0.042395	0.225781	0.0960458	0.0470014	0.188545	0.49306	0.268063	0.495226	0.400699	0.253083	0.176347	0.198032	0.155469	0.732857	0.0321113	0.0492358	0.803428	0.0474977
TCGA-B7-A5TK-01A	Primary tumor	Stomach	0.0720276	0.271934	0.168907	0.288496	0.669484	0.432743	0.226805	0.0416275	0.165723	0.132559	0.116456	0.362741	0.178875	0.190056	0.296177	0.47156	0.0273872	0.520369	0.35213	0.457714	0.346208	0.484208	0.0334752	0.566836	0.32967	0.538657	0.500619	0.569394	0.462406	0.0498489	0.503116	0.215399	0.0705274	0.39689	0.600708	0.409169	0.608656	0.581663	0.53996	0.404571	0.375164	0.207828	0.780273	0.0309758	0.104494	0.799428	0.0732543
TCGA-MX-A666-01A	Primary tumor	Stomach	0.0661235	0.104925	0.144417	0.256066	0.812415	0.448539	0.165061	0.0393703	0.142304	0.103628	0.12056	0.369038	0.0662638	0.121268	0.236396	0.552858	0.0262964	0.494278	0.342613	0.318765	0.355825	0.558769	0.027318	0.494741	0.182499	0.472924	0.290907	0.525602	0.397856	0.0620849	0.440444	0.0992135	0.0956288	0.183594	0.339279	0.265149	0.41894	0.400808	0.316526	0.194788	0.256135	0.118461	0.535659	0.038814	0.129037	0.45369	0.0465459
TCGA-MX-A663-01A	Primary tumor	Stomach	0.0386478	0.0881844	0.124714	0.352047	0.776671	0.394768	0.162944	0.0399857	0.140969	0.105277	0.0908466	0.337318	0.0738434	0.139667	0.196988	0.637471	0.0260692	0.426386	0.328271	0.249811	0.41117	0.609927	0.0315112	0.493092	0.153707	0.602596	0.270099	0.51092	0.372981	0.0456296	0.473767	0.0508359	0.0445477	0.104534	0.321077	0.169561	0.583516	0.355464	0.293955	0.100716	0.239639	0.0779209	0.719838	0.0303614	0.0898992	0.668457	0.053342
TCGA-IN-8663-01A	Primary tumor	Stomach	0.0347403	0.766289	0.111844	0.215421	0.397114	0.489124	0.148066	0.0524072	0.150279	0.0977503	0.685406	0.279986	0.0528682	0.114014	0.201363	0.29715	0.0327054	0.344232	0.363165	0.668451	0.415488	0.542981	0.0394452	0.564937	0.197434	0.682232	0.601182	0.537531	0.356656	0.0476571	0.133738	0.197058	0.0390582	0.714488	0.761935	0.21389	0.81521	0.59862	0.572496	0.75899	0.219785	0.261311	0.832449	0.0379626	0.0544586	0.791281	0.0575961
TCGA-B7-A5TI-01A	Primary tumor	Stomach	0.0405248	0.188689	0.137106	0.20011	0.573177	0.419332	0.179504	0.042556	0.147356	0.0976868	0.10285	0.31928	0.0692754	0.182155	0.214845	0.619601	0.0292103	0.441844	0.346557	0.427219	0.384249	0.576843	0.029817	0.503636	0.175727	0.641462	0.329753	0.498046	0.374135	0.0549127	0.297374	0.0913279	0.0561552	0.175524	0.456045	0.20491	0.362796	0.477485	0.32729	0.30883	0.197538	0.122957	0.810852	0.0323398	0.0745376	0.834486	0.0606501
TCGA-D7-A6EZ-01A	Primary tumor	Stomach	0.0787059	0.534118	0.133726	0.423817	0.615843	0.473773	0.332617	0.0432027	0.207643	0.151915	0.632016	0.36265	0.266601	0.188793	0.253851	0.683764	0.0320234	0.565937	0.349839	0.65393	0.370102	0.660867	0.0800789	0.591359	0.626696	0.64404	0.626347	0.691059	0.576333	0.0536052	0.726417	0.392822	0.05066	0.499577	0.770769	0.4666	0.72746	0.655459	0.656553	0.638376	0.263195	0.68136	0.840381	0.179376	0.0945459	0.845371	0.0934536
TCGA-FP-A8CX-01A	Primary tumor	Stomach	0.0512429	0.203767	0.142279	0.262815	0.589231	0.400545	0.164035	0.0427746	0.145934	0.0996589	0.208551	0.342046	0.0853763	0.0885528	0.223655	0.634093	0.029673	0.477352	0.333982	0.379764	0.294165	0.429703	0.0345848	0.474782	0.206033	0.34778	0.412272	0.522179	0.390489	0.0561957	0.402868	0.120877	0.0737079	0.445118	0.441501	0.303785	0.497858	0.425852	0.348742	0.410163	0.248004	0.242678	0.664456	0.0310171	0.104155	0.681219	0.0539291
TCGA-B7-A5TN-01A	Primary tumor	Stomach	0.0395589	0.0928419	0.118434	0.218077	0.540131	0.445968	0.16704	0.049439	0.144222	0.106662	0.0834043	0.288743	0.055633	0.0998654	0.18198	0.48416	0.0289762	0.426181	0.333565	0.304696	0.427802	0.645615	0.0322852	0.499779	0.179945	0.609696	0.300621	0.518868	0.300441	0.038382	0.288834	0.0914391	0.0428069	0.168827	0.472692	0.112054	0.544035	0.410266	0.317582	0.126735	0.239772	0.198416	0.697646	0.031267	0.0785072	0.875918	0.066584
TCGA-VQ-A8P2-01A	Primary tumor	Stomach	0.030399	0.851762	0.171948	0.0973168	0.76686	0.493207	0.16573	0.0471711	0.147286	0.0924646	0.795773	0.345316	0.120774	0.204632	0.157971	0.703424	0.026899	0.588895	0.351783	0.708417	0.319849	0.711252	0.0407537	0.550336	0.198229	0.892887	0.57986	0.562864	0.368533	0.0406852	0.209796	0.193632	0.0552888	0.664141	0.819448	0.320438	0.849084	0.768863	0.437389	0.746597	0.260091	0.474558	0.844333	0.0354505	0.0443072	0.71064	0.0642844
TCGA-BR-8297-01A	Primary tumor	Stomach	0.041263	0.202699	0.146774	0.261024	0.569508	0.443946	0.171105	0.0465351	0.152459	0.105997	0.379396	0.321819	0.101617	0.0894029	0.197545	0.741278	0.0327307	0.480703	0.347584	0.454467	0.451011	0.622548	0.0337472	0.49889	0.172138	0.649763	0.381553	0.549279	0.378984	0.0462132	0.37742	0.0769897	0.0489683	0.455091	0.582374	0.257471	0.598594	0.502596	0.390344	0.491406	0.23663	0.171479	0.730481	0.0304902	0.104365	0.838435	0.0706443
TCGA-BR-8286-01A	Primary tumor	Stomach	0.03961	0.354524	0.118568	0.188175	0.503539	0.463004	0.194888	0.0410465	0.153983	0.110866	0.553963	0.299719	0.0681755	0.110856	0.217256	0.656057	0.035588	0.4776	0.347504	0.579958	0.424133	0.45473	0.032593	0.535723	0.187289	0.859266	0.435087	0.457896	0.394351	0.0452826	0.288212	0.0860374	0.0501014	0.544843	0.670789	0.318526	0.358506	0.616765	0.486019	0.607023	0.253621	0.163517	0.814692	0.0386196	0.0862737	0.898972	0.0583062
TCGA-RD-A8MV-01A	Primary tumor	Stomach	0.0486758	0.178769	0.14769	0.319095	0.741678	0.454347	0.166417	0.0419615	0.155463	0.107709	0.306155	0.353692	0.0936686	0.168017	0.237272	0.505212	0.0321881	0.463888	0.34905	0.431658	0.288807	0.415726	0.036118	0.51007	0.17961	0.491959	0.43383	0.507989	0.408493	0.049145	0.525211	0.0976778	0.0842345	0.403579	0.550469	0.229947	0.627639	0.51051	0.416035	0.580634	0.268777	0.0964138	0.723838	0.0325787	0.135005	0.709485	0.0536061
TCGA-IN-A7NU-01A	Primary tumor	Stomach	0.0485258	0.120253	0.100367	0.177431	0.517893	0.420901	0.155496	0.0460842	0.150628	0.0984179	0.448413	0.296599	0.0709736	0.145108	0.222951	0.153247	0.0287432	0.446305	0.288385	0.452212	0.339869	0.340713	0.0329453	0.491303	0.186802	0.663529	0.378511	0.511452	0.323664	0.051558	0.3534	0.0786527	0.0497487	0.415325	0.55934	0.164348	0.593005	0.502197	0.439394	0.425505	0.222391	0.192681	0.693245	0.0357388	0.0840374	0.782352	0.0546779
TCGA-BR-8590-01A	Primary tumor	Stomach	0.0725107	0.215418	0.179818	0.287168	0.744655	0.44932	0.167504	0.0467821	0.156122	0.118641	0.141744	0.357135	0.0975503	0.137696	0.235221	0.626631	0.0351361	0.484947	0.3534	0.389222	0.387536	0.550235	0.0405985	0.542646	0.188899	0.713334	0.398499	0.551671	0.400714	0.0830281	0.495194	0.102279	0.0733071	0.238477	0.446901	0.284947	0.426352	0.452718	0.380295	0.313861	0.263728	0.189515	0.692291	0.0331803	0.1485	0.804964	0.0600231
TCGA-BR-8291-01A	Primary tumor	Stomach	0.0500367	0.170389	0.173568	0.267493	0.687012	0.439124	0.176342	0.0506347	0.156351	0.115011	0.117469	0.3448	0.0982075	0.140168	0.231976	0.676288	0.0306068	0.464301	0.347811	0.315787	0.395912	0.541019	0.0348971	0.529273	0.183166	0.60814	0.38073	0.543761	0.364732	0.0595004	0.4197	0.106138	0.0689765	0.158337	0.550685	0.223965	0.419945	0.395855	0.360012	0.299584	0.262532	0.0751555	0.724329	0.0370956	0.129377	0.88756	0.0746045
TCGA-BR-7959-01A	Primary tumor	Stomach	0.0364936	0.501209	0.148936	0.34757	0.768872	0.438279	0.181743	0.0467895	0.156527	0.110086	0.115627	0.34445	0.0914115	0.189246	0.207968	0.737061	0.0303849	0.464554	0.352786	0.608336	0.435142	0.67271	0.0299233	0.550087	0.186666	0.837624	0.535973	0.552608	0.416425	0.0466233	0.323011	0.0875956	0.047729	0.250829	0.663678	0.189573	0.675011	0.628163	0.505217	0.577872	0.250285	0.144562	0.75371	0.0341571	0.0777405	0.887408	0.0677904
TCGA-FP-7829-01A	Primary tumor	Stomach	0.0365658	0.689993	0.0622405	0.1616	0.458743	0.372061	0.17517	0.0551386	0.144387	0.0904591	0.644466	0.29261	0.0936979	0.0687507	0.164309	0.543145	0.0333547	0.493331	0.321018	0.598255	0.355361	0.588239	0.0369975	0.463503	0.160239	0.788928	0.645385	0.503989	0.308268	0.0370892	0.186078	0.0922078	0.0382312	0.665161	0.57415	0.181349	0.711283	0.542125	0.455536	0.613582	0.217759	0.227219	0.719566	0.0515046	0.0547504	0.824712	0.0520274
TCGA-IN-7806-01A	Primary tumor	Stomach	0.0405675	0.0980035	0.139023	0.237979	0.718001	0.442356	0.173128	0.056224	0.146687	0.106514	0.0850787	0.325016	0.0607964	0.186371	0.246755	0.786429	0.0312857	0.488656	0.374645	0.465647	0.414401	0.58808	0.0389888	0.47157	0.165457	0.325114	0.294675	0.458941	0.353835	0.0592587	0.244499	0.0889903	0.0434216	0.228436	0.55155	0.19967	0.530579	0.524502	0.300336	0.620446	0.253292	0.185451	0.612573	0.047885	0.0777608	0.729157	0.064635
TCGA-VQ-A8DV-01A	Primary tumor	Stomach	0.0377309	0.0888286	0.0871218	0.295468	0.856865	0.442666	0.166317	0.0406665	0.140109	0.10151	0.102777	0.333072	0.045209	0.133918	0.265957	0.592031	0.0302418	0.474755	0.308305	0.205157	0.394318	0.653951	0.0343917	0.50485	0.0856116	0.268809	0.22455	0.457859	0.351144	0.034522	0.346977	0.0532978	0.0399051	0.0640725	0.210857	0.0986547	0.185402	0.283438	0.207793	0.579644	0.234666	0.0819735	0.564948	0.0293042	0.0818255	0.42302	0.0562574
TCGA-VQ-A94U-01A	Primary tumor	Stomach	0.0348617	0.445454	0.131407	0.190293	0.625033	0.390304	0.150212	0.0525083	0.159973	0.101413	0.506346	0.261934	0.0521363	0.111097	0.157868	0.614938	0.0368478	0.450204	0.328704	0.549692	0.365596	0.489563	0.0406844	0.477514	0.132459	0.671506	0.452941	0.468654	0.292393	0.0521132	0.155375	0.107438	0.0439675	0.16329	0.675038	0.164048	0.50864	0.569699	0.479852	0.589662	0.251994	0.223135	0.759828	0.0385243	0.0710436	0.853608	0.0703594
TCGA-BR-7715-01A	Primary tumor	Stomach	0.0320799	0.255143	0.0806549	0.407457	0.808818	0.413397	0.165699	0.0559088	0.162827	0.0965413	0.443844	0.310775	0.0774082	0.164451	0.196606	0.74614	0.0330962	0.432439	0.333248	0.552427	0.474263	0.724852	0.0364208	0.508206	0.117451	0.287982	0.46103	0.506535	0.36715	0.0510416	0.45379	0.17349	0.0400685	0.599998	0.62262	0.331437	0.603383	0.356965	0.456848	0.673632	0.247645	0.210987	0.729801	0.046212	0.0611491	0.76161	0.0747972
TCGA-VQ-A8PT-01A	Primary tumor	Stomach	0.040537	0.331387	0.144626	0.207485	0.552955	0.51649	0.172779	0.072654	0.14968	0.0916141	0.703815	0.352196	0.0718597	0.161749	0.218386	0.528421	0.0351954	0.47234	0.40437	0.618844	0.347265	0.579893	0.0361435	0.575096	0.196095	0.75376	0.634108	0.510257	0.403544	0.0471988	0.379064	0.18345	0.0576893	0.631458	0.759276	0.327811	0.739564	0.702042	0.429243	0.667718	0.250341	0.774078	0.86459	0.197334	0.0729107	0.812656	0.100616
TCGA-VQ-A94P-01A	Primary tumor	Stomach	0.0471045	0.192028	0.153812	0.364459	0.76875	0.425256	0.16512	0.0547092	0.154904	0.10928	0.20022	0.339332	0.105597	0.169256	0.202299	0.685847	0.0342391	0.478329	0.340459	0.382744	0.429556	0.564406	0.0358166	0.529108	0.176289	0.697093	0.345313	0.514137	0.393889	0.04726	0.473359	0.0766867	0.0509464	0.302223	0.447818	0.264232	0.450919	0.421682	0.418738	0.242185	0.24576	0.143445	0.699322	0.0414964	0.134363	0.796577	0.0837673
TCGA-VQ-A8PD-01A	Primary tumor	Stomach	0.0621975	0.272811	0.171154	0.252613	0.693522	0.438361	0.156367	0.0558128	0.155168	0.111513	0.248942	0.384152	0.0921134	0.149205	0.249588	0.374355	0.0380539	0.453773	0.344651	0.413556	0.297994	0.375402	0.0375312	0.537713	0.19418	0.494287	0.430912	0.507897	0.395569	0.0745034	0.523213	0.114699	0.0974382	0.330475	0.56449	0.256031	0.542435	0.531837	0.459722	0.361962	0.25538	0.328853	0.783892	0.0421753	0.167575	0.774762	0.0614502
TCGA-D7-A747-01A	Primary tumor	Stomach	0.0436353	0.170599	0.114461	0.328514	0.673341	0.425353	0.170521	0.048716	0.153153	0.118698	0.167199	0.344547	0.104689	0.16143	0.195336	0.401345	0.030227	0.564243	0.293465	0.362526	0.387787	0.583016	0.031506	0.529569	0.148692	0.598876	0.347554	0.517717	0.393263	0.0568249	0.48654	0.114645	0.0567679	0.298914	0.435523	0.199284	0.476521	0.438402	0.374473	0.394977	0.257887	0.140069	0.672096	0.031863	0.127196	0.799931	0.0716567
TCGA-VQ-A925-01A	Primary tumor	Stomach	0.0340245	0.116037	0.109883	0.14401	0.660238	0.434805	0.153842	0.0546824	0.15753	0.0942732	0.0865021	0.257052	0.0582077	0.113462	0.160585	0.664921	0.0315731	0.435773	0.308887	0.46256	0.320089	0.640435	0.0321735	0.474514	0.182058	0.607353	0.365778	0.461648	0.287967	0.0568686	0.191898	0.0691328	0.0501343	0.0977828	0.539299	0.130355	0.541665	0.337797	0.297768	0.319887	0.250205	0.228035	0.632444	0.0352182	0.0636435	0.816149	0.0603819
TCGA-VQ-A8E7-01B	Primary tumor	Stomach	0.0378999	0.308354	0.137377	0.238329	0.767612	0.470871	0.173707	0.0507057	0.150596	0.108991	0.516197	0.342338	0.0709637	0.165345	0.199647	0.605966	0.0348634	0.552847	0.343412	0.534478	0.376612	0.624327	0.0350303	0.540751	0.174507	0.606481	0.493028	0.536956	0.385314	0.0548763	0.270725	0.0860467	0.0488512	0.483675	0.687016	0.321199	0.641434	0.611026	0.492132	0.513057	0.278374	0.298281	0.827857	0.0411567	0.0611831	0.827568	0.0583878
TCGA-VQ-A8PH-01A	Primary tumor	Stomach	0.0411508	0.177919	0.0990836	0.142609	0.778868	0.436369	0.154183	0.0534368	0.134933	0.102159	0.102795	0.322493	0.0601416	0.0752477	0.210432	0.625099	0.0383524	0.466446	0.302046	0.29266	0.307942	0.55928	0.0350795	0.463524	0.139304	0.2333	0.281678	0.488693	0.330778	0.0727986	0.315241	0.138598	0.062477	0.191038	0.282971	0.299551	0.607298	0.267537	0.366505	0.202062	0.25394	0.207803	0.751813	0.0433219	0.0894316	0.814307	0.0625149
TCGA-D7-A4YY-01A	Primary tumor	Stomach	0.04471	0.123	0.106171	0.161795	0.592569	0.449091	0.196146	0.0377768	0.157518	0.117469	0.740807	0.290827	0.137749	0.177143	0.197484	0.779741	0.0215612	0.488084	0.342103	0.628202	0.398629	0.619714	0.0220734	0.53399	0.186681	0.657952	0.656305	0.495478	0.387783	0.0429622	0.256414	0.177267	0.0518322	0.68554	0.778381	0.189553	0.785656	0.550732	0.602759	0.717718	0.26653	0.0956659	0.856683	0.0234888	0.0493553	0.97948	0.0620964
TCGA-VQ-A8PK-01A	Primary tumor	Stomach	0.0329261	0.115797	0.088568	0.13462	0.665811	0.399655	0.168688	0.048922	0.139569	0.0836766	0.122854	0.275474	0.0662054	0.105858	0.172906	0.540806	0.0324821	0.599137	0.31598	0.274608	0.352593	0.512167	0.030569	0.467118	0.184082	0.747005	0.221702	0.458294	0.267248	0.0450839	0.287821	0.0694881	0.0411823	0.13123	0.221415	0.249028	0.307243	0.345041	0.27958	0.0599975	0.244124	0.142105	0.60001	0.0306909	0.0628995	0.852877	0.0585938
TCGA-VQ-AA6K-01A	Primary tumor	Stomach	0.0578589	0.181942	0.125022	0.234406	0.614864	0.444854	0.160546	0.0504112	0.143463	0.103715	0.125564	0.327839	0.0708328	0.15237	0.202699	0.627444	0.0332174	0.480621	0.336584	0.490272	0.344073	0.572407	0.0309914	0.518143	0.186572	0.717829	0.355629	0.513677	0.356924	0.0499195	0.217906	0.0703141	0.0469038	0.105116	0.636758	0.147022	0.44414	0.615281	0.433276	0.530527	0.244182	0.120185	0.80624	0.0347934	0.0779519	0.84564	0.0542402
TCGA-VQ-A92D-01A	Primary tumor	Stomach	0.0319885	0.636764	0.118784	0.181768	0.74874	0.444637	0.187383	0.0530896	0.150301	0.110352	0.61437	0.339778	0.160342	0.143951	0.211623	0.694024	0.0358803	0.457078	0.344452	0.625673	0.382235	0.678822	0.0376599	0.570646	0.192565	0.76629	0.52035	0.547527	0.417825	0.0466089	0.14956	0.138611	0.0439367	0.550895	0.731572	0.329345	0.724168	0.612548	0.60017	0.598726	0.253326	0.72195	0.823374	0.0331769	0.0449714	0.823454	0.0597033
TCGA-VQ-AA6F-01A	Primary tumor	Stomach	0.0528026	0.147593	0.132557	0.24566	0.660813	0.421393	0.169153	0.0568116	0.147092	0.103691	0.132198	0.330311	0.0930009	0.111592	0.214459	0.484842	0.0368766	0.443048	0.332363	0.460134	0.294134	0.447809	0.038291	0.518295	0.177459	0.350254	0.331161	0.492343	0.352428	0.0516148	0.416506	0.0989713	0.0706265	0.192695	0.523588	0.307488	0.361696	0.495456	0.399219	0.451289	0.25114	0.123444	0.783954	0.0401995	0.133483	0.814021	0.0679294
TCGA-VQ-A91Y-01A	Primary tumor	Stomach	0.0464363	0.143451	0.139412	0.233567	0.643316	0.432088	0.169375	0.0518983	0.146281	0.106284	0.0872798	0.325617	0.093952	0.11903	0.186674	0.372797	0.0354114	0.45215	0.33581	0.222624	0.351294	0.544144	0.0350196	0.515651	0.167435	0.414809	0.290201	0.51157	0.344575	0.0586143	0.392053	0.111921	0.0592871	0.10609	0.254764	0.190592	0.293115	0.325335	0.31033	0.0688335	0.246471	0.0889464	0.552852	0.0455626	0.119142	0.567622	0.0613053
TCGA-IN-AB1V-01A	Primary tumor	Stomach	0.0467007	0.0989802	0.11824	0.260671	0.64753	0.420864	0.167198	0.0567909	0.146987	0.107937	0.0839405	0.302885	0.0741198	0.170081	0.194761	0.472124	0.0351742	0.436763	0.339797	0.315377	0.333644	0.494391	0.0341194	0.533339	0.235132	0.664102	0.311854	0.473914	0.320648	0.0512534	0.318703	0.0660795	0.0456943	0.135389	0.382148	0.196383	0.325079	0.332254	0.32536	0.363282	0.250919	0.119395	0.630097	0.0405335	0.092204	0.663077	0.0593158
TCGA-FP-A4BF-01A	Primary tumor	Stomach	0.0546083	0.533128	0.177084	0.242096	0.623776	0.4693	0.177057	0.0613583	0.149461	0.118013	0.394662	0.363715	0.111657	0.17821	0.236876	0.590035	0.0357513	0.480809	0.361935	0.551323	0.375931	0.542739	0.0418208	0.559442	0.196529	0.746999	0.468921	0.552676	0.480488	0.0642333	0.338946	0.153338	0.0554344	0.486895	0.677091	0.258108	0.675719	0.611097	0.49625	0.559049	0.261742	0.155757	0.758941	0.035518	0.111555	0.738009	0.0548024
TCGA-VQ-AA64-01A	Primary tumor	Stomach	0.0447481	0.233599	0.101615	0.243866	0.749887	0.453563	0.161663	0.0559899	0.148544	0.102668	0.101862	0.336506	0.070987	0.177155	0.179025	0.575654	0.0326541	0.46813	0.341718	0.501185	0.328176	0.631868	0.0368147	0.506456	0.195157	0.641514	0.339892	0.500932	0.316245	0.0496277	0.271157	0.073296	0.0636232	0.517937	0.598132	0.230228	0.393477	0.626013	0.286227	0.557284	0.245008	0.186195	0.83335	0.0503077	0.0741442	0.797487	0.0560607
TCGA-VQ-A94R-01A	Primary tumor	Stomach	0.0415261	0.498911	0.0760295	0.180035	0.602297	0.403244	0.162724	0.054994	0.151492	0.0846255	0.413458	0.26523	0.106992	0.09965	0.186601	0.685471	0.0407296	0.441694	0.265809	0.462343	0.344216	0.537261	0.0374336	0.467913	0.154818	0.422454	0.418944	0.485844	0.27673	0.0606363	0.19998	0.113037	0.0510817	0.550413	0.607253	0.272268	0.50912	0.506538	0.406972	0.628844	0.246169	0.253086	0.732039	0.0420523	0.0611479	0.874181	0.0784391
TCGA-VQ-A91D-01A	Primary tumor	Stomach	0.0394005	0.471417	0.121359	0.180669	0.465515	0.504512	0.156727	0.0607927	0.167883	0.0857767	0.577756	0.317725	0.0534976	0.107791	0.225089	0.301887	0.0400116	0.559682	0.311315	0.596052	0.302702	0.375915	0.0394058	0.512535	0.176855	0.621857	0.521052	0.522414	0.288369	0.0528255	0.243963	0.199086	0.0549088	0.59865	0.696019	0.309813	0.689848	0.624786	0.671149	0.563074	0.44477	0.718337	0.855005	0.119983	0.0576023	0.846154	0.0610291
TCGA-VQ-A91A-01A	Primary tumor	Stomach	0.0552138	0.169073	0.133226	0.398958	0.611517	0.436822	0.165412	0.0535246	0.151863	0.106722	0.453393	0.352681	0.0581358	0.178085	0.161242	0.561083	0.0375501	0.477344	0.343781	0.469011	0.36572	0.560555	0.0353719	0.527488	0.173401	0.703056	0.410096	0.536133	0.350856	0.256067	0.32542	0.067189	0.0419181	0.462684	0.409106	0.212223	0.631769	0.555399	0.459988	0.566046	0.24627	0.192445	0.743166	0.0476144	0.119956	0.691425	0.061494
TCGA-VQ-A8PM-01A	Primary tumor	Stomach	0.0993702	0.200585	0.166724	0.246153	0.703591	0.450695	0.16477	0.058283	0.147341	0.0979263	0.132832	0.402059	0.0919142	0.100078	0.250219	0.518161	0.0415988	0.478285	0.340638	0.32038	0.287037	0.434891	0.0402235	0.515496	0.200505	0.535539	0.353534	0.504357	0.395569	0.0792028	0.413515	0.10175	0.0965027	0.246599	0.455165	0.345715	0.420167	0.399076	0.335965	0.198256	0.256829	0.17437	0.712071	0.042238	0.152657	0.866083	0.0629432
TCGA-VQ-AA6I-01A	Primary tumor	Stomach	0.0358568	0.483573	0.117332	0.183949	0.687244	0.438981	0.15562	0.0494309	0.148804	0.1104	0.392852	0.329977	0.0949575	0.104048	0.190245	0.731482	0.0305592	0.448655	0.346164	0.457686	0.319098	0.529366	0.029369	0.532524	0.18387	0.554622	0.47919	0.558116	0.379719	0.0438506	0.216737	0.0764823	0.0618452	0.458566	0.605721	0.250997	0.560383	0.514305	0.421492	0.490791	0.244365	0.207826	0.797487	0.036124	0.0573825	0.879448	0.0547005
TCGA-VQ-A91K-01A	Primary tumor	Stomach	0.0350695	0.762704	0.122157	0.0937746	0.578926	0.46773	0.195554	0.043892	0.153854	0.110693	0.681044	0.29781	0.16689	0.185832	0.344186	0.757394	0.0344237	0.438563	0.387317	0.63801	0.367787	0.452773	0.0301977	0.5624	0.193	0.672698	0.538978	0.54854	0.30484	0.0435135	0.211575	0.0917787	0.0508461	0.602008	0.751012	0.288911	0.689913	0.585624	0.588474	0.61062	0.246508	0.714412	0.855466	0.0378238	0.060492	0.876229	0.0578846
TCGA-VQ-AA6G-01A	Primary tumor	Stomach	0.0410852	0.440495	0.138281	0.185329	0.510658	0.451347	0.175795	0.0512032	0.158146	0.102687	0.578284	0.337806	0.0511135	0.138761	0.209416	0.752121	0.0371074	0.470094	0.341668	0.58498	0.371059	0.561499	0.0317993	0.552358	0.189443	0.712737	0.51145	0.519568	0.38881	0.397427	0.354102	0.0784334	0.0508173	0.587418	0.678582	0.323584	0.722179	0.632137	0.573504	0.587748	0.256078	0.204815	0.7755	0.0407413	0.0695193	0.906963	0.0574011
TCGA-VQ-AA6B-01A	Primary tumor	Stomach	0.0345996	0.163561	0.115413	0.158914	0.777001	0.443085	0.169871	0.0540372	0.154235	0.106926	0.496952	0.348173	0.0952247	0.156317	0.190469	0.71499	0.0395033	0.44325	0.345321	0.543682	0.373375	0.701345	0.0377896	0.536614	0.190288	0.563101	0.461335	0.554379	0.371953	0.0489153	0.223283	0.176106	0.0505179	0.506272	0.708664	0.272125	0.501635	0.534284	0.389202	0.41842	0.194067	0.316726	0.833793	0.0415738	0.056496	0.817924	0.0621433
TCGA-VQ-A928-01A	Primary tumor	Stomach	0.0590505	0.0940389	0.11006	0.33243	0.790773	0.456635	0.180546	0.0526549	0.14942	0.107761	0.09953	0.323017	0.0699517	0.177856	0.213402	0.581995	0.0396837	0.504778	0.368967	0.546785	0.381974	0.62836	0.0381418	0.543096	0.186404	0.749266	0.409207	0.533451	0.412417	0.0430787	0.288964	0.0868499	0.0437026	0.135444	0.611224	0.212125	0.666523	0.605724	0.462519	0.541426	0.250522	0.145804	0.758216	0.0398224	0.0704665	0.773899	0.0612888
TCGA-IN-A6RI-01A	Primary tumor	Stomach	0.0406992	0.0734975	0.123674	0.198446	0.528224	0.396565	0.170427	0.0462266	0.137957	0.105585	0.0788356	0.249847	0.0560131	0.0700632	0.123625	0.429875	0.0318712	0.46945	0.31436	0.165864	0.358646	0.500176	0.0223424	0.46219	0.135822	0.434719	0.231834	0.472854	0.31603	0.0384611	0.387054	0.0899	0.0428414	0.130988	0.154548	0.138402	0.437306	0.221755	0.257146	0.305821	0.176765	0.0720558	0.428486	0.0352265	0.0721647	0.386489	0.0705524
TCGA-VQ-AA6A-01A	Primary tumor	Stomach	0.0363645	0.36775	0.082322	0.244616	0.590509	0.423873	0.180149	0.0593622	0.150219	0.0944239	0.117183	0.266245	0.0506661	0.0626503	0.2462	0.787856	0.0358541	0.457678	0.332549	0.308359	0.384731	0.592353	0.0372636	0.518115	0.17048	0.772369	0.262893	0.531691	0.308253	0.0512684	0.235032	0.140697	0.0452709	0.383178	0.211223	0.23662	0.31397	0.255312	0.330208	0.468232	0.20901	0.17375	0.526407	0.0376038	0.0596716	0.272756	0.062227
TCGA-IN-7808-01A	Primary tumor	Stomach	0.0550493	0.160073	0.188329	0.361816	0.795515	0.421269	0.160305	0.0557003	0.163225	0.118821	0.376244	0.350177	0.100244	0.169731	0.261042	0.567477	0.0414154	0.478163	0.36047	0.452132	0.289755	0.412178	0.0422969	0.527566	0.193254	0.703298	0.509236	0.556392	0.456867	0.0696762	0.450846	0.11602	0.0805027	0.463966	0.624543	0.272178	0.652978	0.629972	0.456781	0.482329	0.260642	0.180976	0.790867	0.0461511	0.0973802	0.795062	0.057284
TCGA-BR-7722-01A	Primary tumor	Stomach	0.0367073	0.159048	0.105153	0.259935	0.52987	0.474966	0.176384	0.0505767	0.149229	0.111621	0.12443	0.307006	0.0620851	0.101309	0.195137	0.795905	0.0417094	0.467824	0.362984	0.273233	0.424017	0.645004	0.0369508	0.542604	0.198433	0.716111	0.393068	0.564057	0.327071	0.0492857	0.257416	0.0706746	0.0590766	0.171774	0.35446	0.284976	0.365897	0.415935	0.403539	0.270485	0.256666	0.165003	0.77908	0.0408787	0.0731227	0.780748	0.0569523
TCGA-BR-A4J9-01A	Primary tumor	Stomach	0.0541111	0.143403	0.184693	0.345457	0.765244	0.412167	0.181568	0.0385976	0.155941	0.113859	0.1532	0.356859	0.0909618	0.162986	0.221938	0.673201	0.0303308	0.501765	0.34599	0.408215	0.481	0.637527	0.0266136	0.540626	0.167395	0.787223	0.416452	0.522026	0.406746	0.0473236	0.458619	0.0956817	0.0535143	0.327106	0.594746	0.213992	0.551634	0.476865	0.401205	0.368464	0.259947	0.145716	0.781758	0.0275737	0.133275	0.869085	0.0812484
TCGA-BR-A4CQ-01A	Primary tumor	Stomach	0.0294249	0.673925	0.0863356	0.25162	0.78061	0.418508	0.157728	0.03648	0.174998	0.135768	0.708427	0.253854	0.0521274	0.0492474	0.137466	0.525874	0.0276822	0.446995	0.330656	0.653144	0.460582	0.718967	0.0223902	0.528677	0.189432	0.790072	0.568716	0.554492	0.322202	0.0481051	0.146624	0.0765762	0.0349743	0.699509	0.774298	0.259453	0.794984	0.643936	0.642802	0.762556	0.263702	0.166537	0.868981	0.0245864	0.0443106	0.976359	0.0728762
TCGA-BR-A4QM-01A	Primary tumor	Stomach	0.0434636	0.407293	0.197017	0.195738	0.641767	0.446267	0.168668	0.0418421	0.154263	0.124623	0.543375	0.36093	0.0871005	0.145796	0.200031	0.58601	0.0257677	0.478578	0.342021	0.584235	0.390315	0.545147	0.0264193	0.548252	0.191614	0.633108	0.444597	0.529031	0.395045	0.0554881	0.369784	0.167961	0.0764905	0.588186	0.67444	0.352	0.612755	0.591686	0.57001	0.626223	0.25778	0.593145	0.860426	0.0286625	0.106623	0.954165	0.0634664
TCGA-D7-6820-01A	Primary tumor	Stomach	0.0498838	0.0973692	0.103078	0.224344	0.745067	0.431275	0.165221	0.0615265	0.153929	0.107346	0.11447	0.310101	0.059773	0.139875	0.207091	0.692689	0.0428467	0.485282	0.349818	0.346984	0.379807	0.531714	0.0387572	0.512743	0.174576	0.239053	0.293412	0.51255	0.334736	0.0571673	0.393594	0.107349	0.0478838	0.143749	0.478784	0.275631	0.343468	0.345902	0.424595	0.185564	0.255985	0.156549	0.678159	0.0511874	0.0780414	0.64372	0.0553749
TCGA-D7-6817-01A	Primary tumor	Stomach	0.0512343	0.154525	0.163762	0.234324	0.5294	0.468104	0.177191	0.0558564	0.147119	0.109943	0.155588	0.372926	0.0980183	0.139748	0.244643	0.656264	0.0382726	0.481115	0.361915	0.29228	0.329926	0.528207	0.0428014	0.542067	0.198108	0.538558	0.367868	0.551176	0.368135	0.10003	0.398735	0.137044	0.105045	0.33395	0.395984	0.287933	0.444686	0.320762	0.326875	0.195307	0.253629	0.187932	0.621099	0.0474794	0.142771	0.544408	0.058285
TCGA-D7-A4YX-01A	Primary tumor	Stomach	0.0578049	0.446347	0.121122	0.410819	0.588851	0.491824	0.348749	0.042214	0.198606	0.165761	0.614023	0.314917	0.213212	0.157646	0.21302	0.461125	0.0285602	0.6079	0.359413	0.592035	0.401254	0.661952	0.0876688	0.594358	0.602618	0.370523	0.504152	0.621283	0.472856	0.579696	0.52757	0.395737	0.10635	0.553312	0.72785	0.478233	0.757827	0.637581	0.661674	0.673068	0.471156	0.299097	0.853466	0.0285061	0.136441	0.978218	0.100439
TCGA-BR-6802-01A	Primary tumor	Stomach	0.0703751	0.226913	0.18533	0.248517	0.61358	0.430488	0.173387	0.066493	0.159257	0.117011	0.330985	0.348769	0.0929638	0.188588	0.236856	0.343759	0.0398444	0.489123	0.369917	0.410402	0.33229	0.374433	0.0388743	0.550225	0.188347	0.595043	0.468794	0.520288	0.437488	0.0665265	0.478831	0.179213	0.0710458	0.358331	0.550252	0.2594	0.573487	0.5206	0.40249	0.410153	0.23408	0.164286	0.689825	0.0486071	0.133645	0.680043	0.0581089
TCGA-BR-8676-01A	Primary tumor	Stomach	0.0813165	0.592369	0.245661	0.462055	0.396951	0.495172	0.323038	0.056884	0.19199	0.149918	0.626328	0.368731	0.082622	0.128484	0.292567	0.545099	0.0323441	0.598859	0.37059	0.539172	0.351535	0.492126	0.0634363	0.568865	0.554416	0.723302	0.519535	0.56273	0.449544	0.577685	0.531387	0.326098	0.0673782	0.526255	0.543908	0.492873	0.659499	0.548914	0.512445	0.603772	0.41029	0.524567	0.689453	0.0352639	0.154215	0.740766	0.1761
TCGA-BR-6706-01A	Primary tumor	Stomach	0.0604395	0.321885	0.200272	0.322893	0.662075	0.457581	0.281626	0.0594926	0.166932	0.135607	0.325367	0.384458	0.187535	0.188817	0.277955	0.528697	0.0365595	0.529932	0.366919	0.454578	0.386487	0.501559	0.0578117	0.574008	0.392692	0.557513	0.491786	0.571904	0.474196	0.0806068	0.56958	0.244582	0.0776074	0.412238	0.567865	0.461904	0.58583	0.516324	0.509281	0.434746	0.438882	0.206534	0.729525	0.0538184	0.156173	0.74279	0.0888051
TCGA-BR-7196-01A	Primary tumor	Stomach	0.0837271	0.297216	0.175877	0.35433	0.629654	0.441217	0.272467	0.0572308	0.187637	0.133346	0.31813	0.348295	0.153654	0.180048	0.253339	0.541596	0.0344	0.517486	0.359845	0.477073	0.361197	0.491735	0.057352	0.562508	0.434937	0.67083	0.468505	0.600937	0.454604	0.285777	0.542602	0.18564	0.0764149	0.371687	0.609094	0.357106	0.533209	0.557625	0.504747	0.399913	0.384281	0.419179	0.71953	0.0400296	0.135665	0.716704	0.0774347
TCGA-EQ-A4SO-01A	Primary tumor	Stomach	0.0357302	0.105546	0.0973963	0.327142	0.810499	0.433693	0.216508	0.0397201	0.163215	0.136629	0.094876	0.295403	0.0930001	0.128849	0.159541	0.795875	0.0268353	0.46485	0.356237	0.356877	0.372806	0.66589	0.0237867	0.557024	0.18753	0.780849	0.291126	0.511135	0.343155	0.0432759	0.211404	0.124797	0.0376264	0.122113	0.603134	0.280766	0.327342	0.401031	0.352622	0.0812705	0.269785	0.0790602	0.893385	0.0309958	0.0523234	0.983321	0.0745524
TCGA-D7-A4YT-01A	Primary tumor	Stomach	0.0470736	0.12877	0.056823	0.195193	0.5886	0.292641	0.176561	0.0387818	0.159094	0.0738584	0.102376	0.200046	0.0651621	0.0665196	0.195322	0.278368	0.0247895	0.441659	0.311346	0.641357	0.366967	0.648593	0.0220073	0.464653	0.164274	0.546693	0.24018	0.434907	0.192041	0.0648465	0.228268	0.0701656	0.0387474	0.0835047	0.397484	0.117068	0.712212	0.537755	0.261065	0.629611	0.263193	0.0973278	0.807703	0.0316268	0.0561157	0.978412	0.0749387
TCGA-VQ-A8P5-01A	Primary tumor	Stomach	0.037596	0.373278	0.116044	0.233347	0.718401	0.408184	0.171226	0.0466916	0.150885	0.0980239	0.269971	0.312221	0.0660801	0.144389	0.185817	0.613169	0.0285156	0.427503	0.336798	0.508146	0.331604	0.510063	0.0313928	0.520836	0.184289	0.677797	0.429076	0.494164	0.345088	0.0487117	0.232207	0.120222	0.0417727	0.393407	0.618386	0.176802	0.67384	0.465114	0.37379	0.509234	0.257478	0.185152	0.771932	0.0314026	0.063972	0.774237	0.0499933
TCGA-BR-7717-01A	Primary tumor	Stomach	0.0462936	0.215075	0.117178	0.227135	0.53177	0.449663	0.158239	0.0548626	0.14718	0.109554	0.404898	0.296295	0.070309	0.136112	0.164644	0.712381	0.0413124	0.44668	0.334315	0.500953	0.343573	0.472538	0.0333593	0.48348	0.190659	0.582208	0.336279	0.52592	0.355508	0.0514462	0.317537	0.0719084	0.0699187	0.400828	0.609543	0.222521	0.639619	0.415546	0.442687	0.555199	0.247572	0.594005	0.772479	0.0466833	0.082068	0.789326	0.0570156
TCGA-BR-6563-01A	Primary tumor	Stomach	0.075019	0.202768	0.192607	0.308397	0.781352	0.417067	0.172347	0.0505678	0.156278	0.11121	0.244449	0.360381	0.0862954	0.175439	0.23241	0.579675	0.0319766	0.513319	0.356768	0.353763	0.423314	0.494997	0.0383717	0.526799	0.17986	0.75962	0.412578	0.532809	0.423273	0.0625325	0.478908	0.109026	0.0803521	0.315311	0.497473	0.255865	0.534444	0.496864	0.436414	0.342752	0.342373	0.187015	0.728915	0.0448884	0.161367	0.796617	0.0548383
TCGA-VQ-A8PC-01A	Primary tumor	Stomach	0.0434041	0.289475	0.131803	0.283774	0.726721	0.444034	0.169021	0.0406329	0.14869	0.109731	0.247799	0.339	0.0688655	0.133579	0.217494	0.613279	0.0321513	0.449701	0.33706	0.472206	0.332955	0.490102	0.0322837	0.527387	0.172766	0.613218	0.450163	0.531873	0.39526	0.0514958	0.35507	0.0975338	0.0509235	0.417436	0.555363	0.232214	0.584337	0.553766	0.468666	0.437811	0.246356	0.216538	0.748266	0.0311968	0.101302	0.718523	0.0519252
TCGA-KB-A93G-01A	Primary tumor	Stomach	0.0503457	0.205955	0.125323	0.406694	0.79295	0.438183	0.170003	0.042473	0.150201	0.103584	0.231036	0.330382	0.0710614	0.174329	0.215156	0.347587	0.0334208	0.457822	0.33747	0.357561	0.344527	0.443471	0.0326306	0.510966	0.158122	0.54368	0.439339	0.519065	0.414364	0.0392892	0.518704	0.085475	0.051072	0.258486	0.411624	0.185887	0.503159	0.498346	0.393956	0.319037	0.25531	0.108259	0.630402	0.0338967	0.107198	0.717409	0.0617165
PDM-2	3D cancer cell model	Colon	0.0392616	0.0863182	0.112283	0.123373	0.638818	0.446049	0.166377	0.0767142	0.152734	0.106361	0.180607	0.347099	0.0613277	0.212493	0.178042	0.77869	0.0649142	0.474324	0.321211	0.549009	0.3432	0.758217	0.0472492	0.542181	0.203254	0.677578	0.184886	0.50378	0.34817	0.0623454	0.488044	0.179103	0.0444166	0.144162	0.69662	0.211462	0.275586	0.27164	0.362538	0.663648	0.0617372	0.281153	0.831832	0.051685	0.0616024	0.708421	0.081672
PDM-43	3D cancer cell model	Colon	0.0416002	0.0730291	0.141739	0.0949319	0.65482	0.447112	0.171259	0.0780129	0.161152	0.126573	0.0733363	0.346611	0.0893601	0.210562	0.175739	0.847834	0.0556733	0.483448	0.361927	0.79741	0.346052	0.757571	0.0810059	0.585012	0.21054	0.709457	0.242051	0.561732	0.402612	0.0767064	0.112126	0.189702	0.0460057	0.624419	0.872939	0.223922	0.790622	0.697418	0.593489	0.962879	0.255169	0.761344	0.877485	0.0500495	0.0577671	0.59154	0.0731045
PDM-44	3D cancer cell model	Colon	0.046075	0.0613932	0.103156	0.0848967	0.7486	0.532925	0.18232	0.0726383	0.159683	0.113883	0.104949	0.356284	0.0631889	0.166829	0.182467	0.923353	0.0593683	0.521675	0.357089	0.818136	0.410022	0.749389	0.0546788	0.489121	0.215094	0.670371	0.256306	0.551704	0.405978	0.0769773	0.208628	0.217116	0.0419837	0.591241	0.737799	0.173777	0.57968	0.612471	0.560543	0.957981	0.164568	0.778935	0.895599	0.046567	0.0532066	0.635527	0.0761533
PDM-46	3D cancer cell model	Colon	0.0407219	0.675076	0.116665	0.246891	0.6897	0.451154	0.175915	0.0684472	0.150725	0.131408	0.0651433	0.360497	0.0576908	0.215577	0.171599	0.830561	0.0680691	0.574015	0.377882	0.702605	0.421309	0.805054	0.0618918	0.560147	0.197481	0.398543	0.410705	0.525634	0.373887	0.0730922	0.288284	0.28572	0.0468177	0.895981	0.257988	0.519589	0.547337	0.598892	0.229186	0.9114	0.26406	0.237488	0.809535	0.0477234	0.0810469	0.587778	0.0967539
PDM-47	3D cancer cell model	Colon	0.0447792	0.142104	0.12741	0.194561	0.455992	0.331921	0.150358	0.0729337	0.164828	0.117919	0.126157	0.352839	0.142261	0.215762	0.419826	0.865052	0.0588081	0.515317	0.347511	0.522206	0.354528	0.616008	0.0661569	0.539408	0.200916	0.644287	0.223199	0.555868	0.385823	0.0850766	0.338747	0.0707514	0.0431622	0.174283	0.265891	0.308772	0.395229	0.525863	0.300454	0.441948	0.262107	0.231824	0.749915	0.05981	0.065394	0.625546	0.0730255
PDM-4	3D cancer cell model	Colon	0.0443881	0.0832409	0.0810346	0.0823336	0.508402	0.45957	0.144348	0.09251	0.151928	0.120557	0.058206	0.342758	0.0580274	0.184016	0.18072	0.905066	0.0604216	0.453612	0.327202	0.291393	0.37683	0.717525	0.0581963	0.505701	0.194899	0.549383	0.168945	0.529504	0.292533	0.075249	0.344134	0.111881	0.059876	0.294067	0.483028	0.174509	0.407799	0.500917	0.23389	0.475055	0.182955	0.0635788	0.827233	0.0499913	0.0686117	0.621431	0.0843502
PDM-5	3D cancer cell model	Colon	0.0430155	0.798431	0.145135	0.326445	0.483965	0.470257	0.171084	0.0787688	0.156054	0.114937	0.174401	0.334439	0.104865	0.213076	0.175163	0.917724	0.0558231	0.453572	0.348272	0.504027	0.436265	0.613529	0.0744047	0.541674	0.181207	0.49499	0.149514	0.632344	0.455844	0.0742266	0.423068	0.116197	0.0614753	0.17538	0.655514	0.29396	0.18554	0.383764	0.534618	0.291546	0.145062	0.0545938	0.629695	0.0476597	0.0505397	0.60727	0.075257
PDM-6	3D cancer cell model	Colon	0.0434806	0.0889023	0.133979	0.186104	0.634833	0.465869	0.167794	0.0830878	0.167263	0.117316	0.0544517	0.345875	0.072262	0.211376	0.213596	0.298911	0.067241	0.54863	0.345428	0.705808	0.359203	0.388725	0.064459	0.533282	0.209381	0.830809	0.291454	0.551642	0.378148	0.0868609	0.315553	0.244808	0.0471758	0.567758	0.824788	0.32796	0.306208	0.57597	0.587873	0.95277	0.160215	0.78564	0.785918	0.0535138	0.0724742	0.590674	0.0712896
PDM-7	3D cancer cell model	Colon	0.0490221	0.3683	0.107036	0.450465	0.776159	0.495322	0.175352	0.0798822	0.163316	0.11771	0.281007	0.328514	0.0672452	0.210168	0.15368	0.903507	0.0666531	0.560943	0.378666	0.797294	0.391193	0.774854	0.0677393	0.553466	0.155608	0.82506	0.302903	0.564428	0.354125	0.072807	0.401052	0.303013	0.0467353	0.579229	0.859539	0.241942	0.725265	0.675548	0.376714	0.957035	0.270517	0.139027	0.773888	0.053367	0.0561174	0.592413	0.0733924
PDM-8	3D cancer cell model	Colon	0.0423779	0.140867	0.117974	0.168678	0.719977	0.431484	0.160532	0.0820114	0.155925	0.123606	0.0716925	0.353736	0.0568682	0.202362	0.203841	0.707197	0.0675966	0.521101	0.348746	0.642367	0.4023	0.665679	0.0688849	0.559018	0.196639	0.581178	0.205003	0.525918	0.37665	0.0784457	0.295631	0.0974231	0.049871	0.128905	0.741709	0.18677	0.257743	0.457366	0.340512	0.845352	0.250924	0.537299	0.767126	0.0518419	0.0581193	0.658268	0.0951195
PDM-9	3D cancer cell model	Colon	0.0387317	0.133324	0.121721	0.138819	0.733285	0.452507	0.154297	0.066618	0.144047	0.114489	0.0691774	0.361501	0.0708661	0.198877	0.178756	0.819098	0.0441657	0.53927	0.325646	0.422383	0.407506	0.800413	0.0518678	0.537766	0.207659	0.405562	0.201661	0.513337	0.355388	0.0602526	0.414426	0.153639	0.0365757	0.265298	0.541773	0.232442	0.244442	0.411999	0.214109	0.710909	0.202129	0.388853	0.808884	0.0452722	0.0433953	0.649072	0.0865438
PDM-120	3D cancer cell model	Esophagus	0.0456342	0.440977	0.125108	0.0724899	0.613008	0.464738	0.14172	0.067422	0.158571	0.0954646	0.0612474	0.23927	0.0600225	0.129111	0.126297	0.680413	0.0543743	0.418566	0.308062	0.397943	0.384253	0.755062	0.0569522	0.479128	0.200353	0.780482	0.226876	0.507997	0.376096	0.0803398	0.145877	0.115509	0.0454029	0.260223	0.178276	0.13295	0.8879	0.370199	0.169085	0.92996	0.214588	0.198585	0.752993	0.0443136	0.0560724	0.703913	0.073891
PDM-66	3D cancer cell model	Esophagus	0.0428738	0.753035	0.151935	0.180095	0.705406	0.475208	0.148062	0.0800168	0.157502	0.114482	0.596823	0.345945	0.0663624	0.187693	0.385346	0.897914	0.0560604	0.47261	0.363651	0.650392	0.400695	0.745082	0.0673539	0.581198	0.213253	0.854524	0.5682	0.561224	0.452838	0.0756436	0.0761048	0.103333	0.0502621	0.495557	0.79534	0.221939	0.764698	0.646277	0.451658	0.954691	0.256181	0.26704	0.801098	0.0458165	0.0576832	0.645713	0.0716491
PDM-67	3D cancer cell model	Esophagus	0.0428494	0.495767	0.0836733	0.0698123	0.510319	0.490739	0.126452	0.0673017	0.163766	0.102647	0.87481	0.307767	0.051286	0.043369	0.193571	0.931439	0.0640658	0.488813	0.364046	0.71883	0.404327	0.737718	0.0642346	0.538016	0.213741	0.708823	0.747262	0.536818	0.385538	0.0804279	0.0534719	0.0477416	0.049641	0.946221	0.899336	0.276164	0.847595	0.671356	0.744535	0.957607	0.260486	0.185163	0.901093	0.0489918	0.0565738	0.583535	0.0724603
PDM-71	3D cancer cell model	Esophagus	0.0405855	0.561285	0.132552	0.351188	0.610807	0.493245	0.152336	0.0815457	0.164159	0.11606	0.762246	0.27488	0.0441792	0.162401	0.17778	0.934777	0.0614111	0.522582	0.339375	0.688746	0.439236	0.756997	0.0633137	0.537586	0.215211	0.723132	0.479713	0.523463	0.361866	0.0780882	0.0519353	0.0545584	0.0571342	0.60652	0.838836	0.199063	0.750392	0.547044	0.499418	0.959298	0.259643	0.297806	0.871076	0.0501126	0.0537836	0.591704	0.0681177
PDM-3	3D cancer cell model	Lung	0.0413749	0.254452	0.0922166	0.292667	0.617332	0.404579	0.15886	0.0752039	0.18386	0.096087	0.0421853	0.247899	0.0810965	0.176356	0.231969	0.493278	0.0541229	0.388699	0.349114	0.294679	0.354141	0.809849	0.0427886	0.505993	0.191887	0.883342	0.313997	0.465009	0.271981	0.065584	0.281629	0.0737776	0.0399036	0.11506	0.322974	0.286046	0.386667	0.295933	0.345462	0.0574315	0.253303	0.112818	0.665436	0.0470222	0.0593914	0.612616	0.0714951
PDM-36	3D cancer cell model	Pancreas	0.0377969	0.0757335	0.127558	0.069673	0.353424	0.396651	0.166113	0.06923	0.154479	0.116053	0.0662573	0.25547	0.048658	0.0582528	0.176399	0.670311	0.0501459	0.462699	0.332061	0.622131	0.393162	0.698131	0.0417012	0.502325	0.196537	0.709339	0.505513	0.485909	0.317169	0.0742417	0.147578	0.076916	0.0501876	0.322969	0.712705	0.216682	0.237783	0.355097	0.572926	0.833525	0.26176	0.265989	0.854119	0.0510361	0.0542487	0.68248	0.0704658
[truncated: 50 more rows]
[truncated: 20 more columns]

## Sheet: S9
Supplementary data S9: Average promoter DNA methylation beta values of all samples and controls in all PPEIP genes analyzed
[truncated: 748 more rows]
[truncated: 476 more columns]
